# Supplementary material for: Culling corallivores improves short-term coral recovery under bleaching scenarios
Source: Nat Commun. 2022 May 9;13:2520. doi: 10.1038/s41467-022-30213-x (PMC9085818; doi:10.1038/s41467-022-30213-x)
Supplement: Supplementary file 5 — Source Data [file 41467_2022_30213_MOESM5_ESM.xlsx]

## Sheet: Overview
Source Data file
The Source Data file provided here is intended to show model outputs, in tabular format, underlying the display items presented in the main section of the manuscript. All values presented in the Source Data are model outputs. Due to overlapping lines in some of the plots, values of line graphs are provided (Fig. 2-6, Fig. 7(a)). Specification of box plot details are also provided (Fig. 7(b)-7(d)).

## Sheet: Fig. 3(a)
Date	Model_Fitted_Trajectory
2013-01-01	61.194
2013-01-08	61.3678
2013-01-15	61.5416
2013-01-22	61.7154
2013-01-29	61.8893
2013-02-05	62.0632
2013-02-12	62.2371
2013-02-19	62.4111
2013-02-26	62.585
2013-03-05	62.7589
2013-03-12	62.9328
2013-03-19	63.1066
2013-03-26	63.2804
2013-04-02	63.4542
2013-04-09	63.6279
2013-04-16	63.8016
2013-04-23	63.9752
2013-04-30	64.1486
2013-05-07	64.322
2013-05-14	64.4953
2013-05-21	64.6685
2013-05-28	64.8416
2013-06-04	65.0146
2013-06-11	65.1874
2013-06-18	65.3601
2013-06-25	65.5326
2013-07-02	65.705
2013-07-09	65.8772
2013-07-16	66.0492
2013-07-23	66.2211
2013-07-30	66.3928
2013-08-06	66.5642
2013-08-13	66.7355
2013-08-20	66.9066
2013-08-27	67.0774
2013-09-03	67.2481
2013-09-10	67.4185
2013-09-17	67.5886
2013-09-24	67.7585
2013-10-01	67.9282
2013-10-08	68.0975
2013-10-15	68.2667
2013-10-22	68.4355
2013-10-29	68.6092
2013-11-05	68.7863
2013-11-12	68.9629
2013-11-19	69.1391
2013-11-26	69.3149
2013-12-03	69.4903
2013-12-10	69.6652
2013-12-17	69.8396
2013-12-24	70.0136
2013-12-31	70.1872
2014-01-01	70.2047
2014-01-08	70.3316
2014-01-15	70.4635
2014-01-22	70.5955
2014-01-29	70.7277
2014-02-05	70.86
2014-02-12	70.9925
2014-02-19	71.125
2014-02-26	71.2577
2014-03-05	71.3905
2014-03-12	71.5236
2014-03-19	71.6587
2014-03-26	71.7938
2014-04-02	71.9289
2014-04-09	72.064
2014-04-16	72.1991
2014-04-23	72.3342
2014-04-30	72.4701
2014-05-07	72.6072
2014-05-14	72.7441
2014-05-21	72.881
2014-05-28	73.0178
2014-06-04	73.1545
2014-06-11	73.2911
2014-06-18	73.4276
2014-06-25	73.5675
2014-07-02	73.7078
2014-07-09	73.8479
2014-07-16	73.9878
2014-07-23	74.1275
2014-07-30	74.267
2014-08-06	74.4062
2014-08-13	74.5452
2014-08-20	74.684
2014-08-27	74.8276
2014-09-03	74.9718
2014-09-10	75.1156
2014-09-17	75.259
2014-09-24	75.4021
2014-10-01	75.547
2014-10-08	75.693
2014-10-15	75.8387
2014-10-22	75.9839
2014-10-29	76.1286
2014-11-05	76.2729
2014-11-12	76.4167
2014-11-19	76.56
2014-11-26	76.7029
2014-12-03	76.848
2014-12-10	76.9925
2014-12-17	77.1366
2014-12-24	77.2801
2014-12-31	77.423
2015-01-01	77.4375
2015-01-08	77.5386
2015-01-15	77.64
2015-01-22	77.7415
2015-01-29	77.8432
2015-02-05	77.9451
2015-02-12	78.0471
2015-02-19	78.1492
2015-02-26	78.2515
2015-03-05	78.3539
2015-03-12	78.4618
2015-03-19	78.5736
2015-03-26	78.6855
2015-04-02	78.7972
2015-04-09	78.9088
2015-04-16	79.0216
2015-04-23	79.1374
2015-04-30	79.253
2015-05-07	79.3684
2015-05-14	79.4836
2015-05-21	79.5986
2015-05-28	79.7134
2015-06-04	79.8279
2015-06-11	79.9422
2015-06-18	80.0562
2015-06-25	80.17
2015-07-02	80.2835
2015-07-09	80.3968
2015-07-16	80.5129
2015-07-23	80.6309
2015-07-30	80.7486
2015-08-06	80.8659
2015-08-13	80.9828
2015-08-20	81.0993
2015-08-27	81.2154
2015-09-03	81.3312
2015-09-10	81.4465
2015-09-17	81.5615
2015-09-24	81.676
2015-10-01	81.7907
2015-10-08	81.9079
2015-10-15	82.0247
2015-10-22	82.141
2015-10-29	82.2568
2015-11-05	82.3721
2015-11-12	82.487
2015-11-19	82.6014
2015-11-26	82.7153
2015-12-03	82.8287
2015-12-10	82.9434
2015-12-17	83.0577
2015-12-24	83.1714
2015-12-31	83.2845
2016-01-01	83.2986
2016-01-08	83.2372
2016-01-15	83.1808
2016-01-22	83.1265
2016-01-29	83.0728
2016-02-05	83.0195
2016-02-12	82.9667
2016-02-19	82.9143
2016-02-26	82.8624
2016-03-04	82.811
2016-03-11	82.76
2016-03-18	82.7094
2016-03-25	82.6593
2016-04-01	82.6105
2016-04-08	82.5644
2016-04-15	82.5186
2016-04-22	82.4732
2016-04-29	82.4281
2016-05-06	82.4811
2016-05-13	82.5346
2016-05-20	82.5909
2016-05-27	82.6471
2016-06-03	82.7033
2016-06-10	82.7594
2016-06-17	82.8155
2016-06-24	82.8714
2016-07-01	82.9273
2016-07-08	82.9832
2016-07-15	83.039
2016-07-22	83.0947
2016-07-29	83.1503
2016-08-05	83.2058
2016-08-12	83.2625
2016-08-19	83.3193
2016-08-26	83.376
2016-09-02	83.4326
2016-09-09	83.4891
2016-09-16	83.5455
2016-09-23	83.6018
2016-09-30	83.658
2016-10-07	83.7141
2016-10-14	83.7701
2016-10-21	83.826
2016-10-28	83.8818
2016-11-04	83.9374
2016-11-11	83.993
2016-11-18	84.0485
2016-11-25	84.1039
2016-12-02	84.1591
2016-12-09	84.2143
2016-12-16	84.2693
2016-12-23	84.3242
2016-12-30	84.3791
2017-01-01	84.3863
2017-01-08	74.5177
2017-01-15	65.9212
2017-01-22	58.4246
2017-01-29	51.8809
2017-02-05	46.1637
2017-02-12	41.1655
2017-02-19	36.7906
2017-02-26	32.9582
2017-03-05	29.5982
2017-03-12	26.65
2017-03-19	24.061
2017-03-26	21.7854
2017-04-02	19.7835
2017-04-09	18.0206
2017-04-16	16.4668
2017-04-23	15.0956
2017-04-30	13.8843
2017-05-07	13.9208
2017-05-14	13.9575
2017-05-21	13.9943
2017-05-28	14.0314
2017-06-04	14.0685
2017-06-11	14.1059
2017-06-18	14.1433
2017-06-25	14.1809
2017-07-02	14.2185
2017-07-09	14.2564
2017-07-16	14.2943
2017-07-23	14.3324
2017-07-30	14.3706
2017-08-06	14.409
2017-08-13	14.4474
2017-08-20	14.486
2017-08-27	14.5248
2017-09-03	14.5637
2017-09-10	14.6027
2017-09-17	14.6419
2017-09-24	14.6812
2017-10-01	14.7206
2017-10-08	14.7602
2017-10-15	14.7999
2017-10-22	14.8397
2017-10-29	14.8796
2017-11-05	14.9197
2017-11-12	14.9599
2017-11-19	15.0003
2017-11-26	15.0407
2017-12-03	15.0813
2017-12-10	15.1221
2017-12-17	15.1629
2017-12-24	15.2039
2017-12-31	15.2451
2018-01-01	15.2509
2018-01-08	15.2918
2018-01-15	15.3328
2018-01-22	15.374
2018-01-29	15.4153
2018-02-05	15.4568
2018-02-12	15.4984
2018-02-19	15.5402
2018-02-26	15.5821
2018-03-05	15.6241
2018-03-12	15.6663
2018-03-19	15.7086
2018-03-26	15.7511
2018-04-02	15.7937
2018-04-09	15.8365
2018-04-16	15.8794
2018-04-23	15.9224
2018-04-30	15.9656
2018-05-07	16.009
2018-05-14	16.0524
2018-05-21	16.0961
2018-05-28	16.14
2018-06-04	16.184
2018-06-11	16.2281
2018-06-18	16.2724
2018-06-25	16.3169
2018-07-02	16.3615
2018-07-09	16.4062
2018-07-16	16.451
2018-07-23	16.496
2018-07-30	16.5412
2018-08-06	16.5865
2018-08-13	16.6319
2018-08-20	16.6775
2018-08-27	16.7232
2018-09-03	16.7691
2018-09-10	16.8151
2018-09-17	16.8613
2018-09-24	16.9076
2018-10-01	16.954
2018-10-08	17.0006
2018-10-15	17.0473
2018-10-22	17.0942
2018-10-29	17.1412
2018-11-05	17.1884
2018-11-12	17.2357
2018-11-19	17.2832
2018-11-26	17.3308
2018-12-03	17.3785
2018-12-10	17.4264
2018-12-17	17.4745
2018-12-24	17.5227
2018-12-31	17.571

## Sheet: Fig. 3(b)
Date	Model_No_Control	Model_Monthly_Control
2013-01-01	61.194	61.194
2013-01-08	61.3678	61.3678
2013-01-15	61.5416	61.5416
2013-01-22	61.7154	61.7154
2013-01-29	61.8893	61.8893
2013-02-05	62.0632	62.0632
2013-02-12	62.2371	62.2371
2013-02-19	62.4111	62.4111
2013-02-26	62.585	62.585
2013-03-05	62.7589	62.7589
2013-03-12	62.9328	62.9328
2013-03-19	63.1066	63.1066
2013-03-26	63.2804	63.2804
2013-04-02	63.4542	63.4542
2013-04-09	63.6279	63.6279
2013-04-16	63.8016	63.8016
2013-04-23	63.9752	63.9752
2013-04-30	64.1486	64.1486
2013-05-07	64.322	64.322
2013-05-14	64.4953	64.4953
2013-05-21	64.6685	64.6685
2013-05-28	64.8416	64.8416
2013-06-04	65.0146	65.0146
2013-06-11	65.1874	65.1874
2013-06-18	65.3601	65.3601
2013-06-25	65.5326	65.5326
2013-07-02	65.705	65.705
2013-07-09	65.8772	65.8772
2013-07-16	66.0492	66.0492
2013-07-23	66.2211	66.2211
2013-07-30	66.3928	66.3928
2013-08-06	66.5642	66.5642
2013-08-13	66.7355	66.7355
2013-08-20	66.9066	66.9066
2013-08-27	67.0774	67.0774
2013-09-03	67.2481	67.2481
2013-09-10	67.4185	67.4185
2013-09-17	67.5886	67.5886
2013-09-24	67.7585	67.7585
2013-10-01	67.9282	67.9282
2013-10-08	68.0975	68.0975
2013-10-15	68.2667	68.2667
2013-10-22	68.4355	68.4355
2013-10-29	68.6092	68.6092
2013-11-05	68.7863	68.7863
2013-11-12	68.9629	68.9629
2013-11-19	69.1391	69.1391
2013-11-26	69.3149	69.3149
2013-12-03	69.4903	69.4903
2013-12-10	69.6652	69.6652
2013-12-17	69.8396	69.8396
2013-12-24	70.0136	70.0136
2013-12-31	70.1872	70.1872
2014-01-01	70.2047	70.2047
2014-01-08	70.3316	70.3316
2014-01-15	70.4635	70.4635
2014-01-22	70.5955	70.5955
2014-01-29	70.7277	70.7277
2014-02-05	70.86	70.86
2014-02-12	70.9925	70.9925
2014-02-19	71.125	71.125
2014-02-26	71.2577	71.2577
2014-03-05	71.3905	71.3905
2014-03-12	71.5236	71.5236
2014-03-19	71.6587	71.6587
2014-03-26	71.7938	71.7938
2014-04-02	71.9289	71.9289
2014-04-09	72.064	72.064
2014-04-16	72.1991	72.1991
2014-04-23	72.3342	72.3342
2014-04-30	72.4701	72.4701
2014-05-07	72.6072	72.6072
2014-05-14	72.7441	72.7441
2014-05-21	72.881	72.881
2014-05-28	73.0178	73.0178
2014-06-04	73.1545	73.1545
2014-06-11	73.2911	73.2911
2014-06-18	73.4276	73.4276
2014-06-25	73.5675	73.5675
2014-07-02	73.7078	73.7078
2014-07-09	73.8479	73.8479
2014-07-16	73.9878	73.9878
2014-07-23	74.1275	74.1275
2014-07-30	74.267	74.267
2014-08-06	74.4062	74.4062
2014-08-13	74.5452	74.5452
2014-08-20	74.684	74.684
2014-08-27	74.8276	74.8276
2014-09-03	74.9718	74.9718
2014-09-10	75.1156	75.1156
2014-09-17	75.259	75.259
2014-09-24	75.4021	75.4021
2014-10-01	75.547	75.547
2014-10-08	75.693	75.693
2014-10-15	75.8387	75.8387
2014-10-22	75.9839	75.9839
2014-10-29	76.1286	76.1286
2014-11-05	76.2729	76.2729
2014-11-12	76.4167	76.4167
2014-11-19	76.56	76.56
2014-11-26	76.7029	76.7029
2014-12-03	76.848	76.848
2014-12-10	76.9925	76.9925
2014-12-17	77.1366	77.1366
2014-12-24	77.2801	77.2801
2014-12-31	77.423	77.423
2015-01-01	77.4375	77.4375
2015-01-08	77.5386	77.5386
2015-01-15	77.64	77.64
2015-01-22	77.7415	77.7415
2015-01-29	77.8432	77.8432
2015-02-05	77.9451	77.9451
2015-02-12	78.0471	78.0471
2015-02-19	78.1492	78.1492
2015-02-26	78.2515	78.2515
2015-03-05	78.3539	78.3539
2015-03-12	78.4618	78.4618
2015-03-19	78.5736	78.5736
2015-03-26	78.6855	78.6855
2015-04-02	78.7972	78.7972
2015-04-09	78.9088	78.9088
2015-04-16	79.0216	79.0216
2015-04-23	79.1374	79.1374
2015-04-30	79.253	79.253
2015-05-07	79.3684	79.3684
2015-05-14	79.4836	79.4836
2015-05-21	79.5986	79.5986
2015-05-28	79.7134	79.7134
2015-06-04	79.8279	79.8279
2015-06-11	79.9422	79.9422
2015-06-18	80.0562	80.0562
2015-06-25	80.17	80.17
2015-07-02	80.2835	80.2835
2015-07-09	80.3968	80.3968
2015-07-16	80.5129	80.5129
2015-07-23	80.6309	80.6309
2015-07-30	80.7486	80.7486
2015-08-06	80.8659	80.8659
2015-08-13	80.9828	80.9828
2015-08-20	81.0993	81.0993
2015-08-27	81.2154	81.2154
2015-09-03	81.3312	81.3312
2015-09-10	81.4465	81.4465
2015-09-17	81.5615	81.5615
2015-09-24	81.676	81.676
2015-10-01	81.7907	81.7907
2015-10-08	81.9079	81.9079
2015-10-15	82.0247	82.0247
2015-10-22	82.141	82.141
2015-10-29	82.2568	82.2568
2015-11-05	82.3721	82.3721
2015-11-12	82.487	82.487
2015-11-19	82.6014	82.6014
2015-11-26	82.7153	82.7153
2015-12-03	82.8287	82.8287
2015-12-10	82.9434	82.9434
2015-12-17	83.0577	83.0577
2015-12-24	83.1714	83.1714
2015-12-31	83.2845	83.2845
2016-01-01	83.2986	83.2986
2016-01-08	83.2372	83.2372
2016-01-15	83.1808	83.1808
2016-01-22	83.1265	83.1265
2016-01-29	83.0728	83.0728
2016-02-05	83.0195	83.0195
2016-02-12	82.9667	82.9667
2016-02-19	82.9143	82.9143
2016-02-26	82.8624	82.8624
2016-03-04	82.811	82.811
2016-03-11	82.76	82.76
2016-03-18	82.7094	82.7094
2016-03-25	82.6593	82.6593
2016-04-01	82.6105	82.6105
2016-04-08	82.5644	82.5644
2016-04-15	82.5186	82.5186
2016-04-22	82.4732	82.4732
2016-04-29	82.4281	82.4281
2016-05-06	82.4811	82.4811
2016-05-13	82.5346	82.5346
2016-05-20	82.5909	82.5909
2016-05-27	82.6471	82.6471
2016-06-03	82.7033	82.7033
2016-06-10	82.7594	82.7594
2016-06-17	82.8155	82.8155
2016-06-24	82.8714	82.8714
2016-07-01	82.9273	82.9273
2016-07-08	82.9832	82.9832
2016-07-15	83.039	83.039
2016-07-22	83.0947	83.0947
2016-07-29	83.1503	83.1503
2016-08-05	83.2058	83.2058
2016-08-12	83.2625	83.2625
2016-08-19	83.3193	83.3193
2016-08-26	83.376	83.376
2016-09-02	83.4326	83.4326
2016-09-09	83.4891	83.4891
2016-09-16	83.5455	83.5455
2016-09-23	83.6018	83.6018
2016-09-30	83.658	83.658
2016-10-07	83.7141	83.7141
2016-10-14	83.7701	83.7701
2016-10-21	83.826	83.826
2016-10-28	83.8818	83.8818
2016-11-04	83.9374	83.9374
2016-11-11	83.993	83.993
2016-11-18	84.0485	84.0485
2016-11-25	84.1039	84.1039
2016-12-02	84.1591	84.1591
2016-12-09	84.2143	84.2143
2016-12-16	84.2693	84.2693
2016-12-23	84.3242	84.3242
2016-12-30	84.3791	84.3791
2017-01-01	84.3863	84.3863
2017-01-08	74.5177	74.5177
2017-01-15	65.9212	65.9212
2017-01-22	58.4246	58.4246
2017-01-29	51.8809	51.8809
2017-02-05	46.1637	46.1637
2017-02-12	41.1655	41.1655
2017-02-19	36.7906	36.7906
2017-02-26	32.9582	32.9582
2017-03-05	29.5982	29.5982
2017-03-12	26.65	26.65
2017-03-19	24.061	24.061
2017-03-26	21.7854	21.7854
2017-04-02	19.7835	19.7835
2017-04-09	18.0206	18.0206
2017-04-16	16.4668	16.4668
2017-04-23	15.0956	15.0956
2017-04-30	13.8843	13.8843
2017-05-07	13.9208	13.9208
2017-05-14	13.9575	13.9575
2017-05-21	13.9943	13.9943
2017-05-28	14.0314	14.0314
2017-06-04	14.0685	14.0685
2017-06-11	14.1059	14.1059
2017-06-18	14.1433	14.1433
2017-06-25	14.1809	14.1809
2017-07-02	14.2185	14.2185
2017-07-09	14.2564	14.2564
2017-07-16	14.2943	14.2943
2017-07-23	14.3324	14.3324
2017-07-30	14.3706	14.3706
2017-08-06	14.409	14.409
2017-08-13	14.4474	14.4474
2017-08-20	14.486	14.486
2017-08-27	14.5248	14.5248
2017-09-03	14.5637	14.5637
2017-09-10	14.6027	14.6027
2017-09-17	14.6419	14.6419
2017-09-24	14.6812	14.6812
2017-10-01	14.7206	14.7206
2017-10-08	14.7602	14.7602
2017-10-15	14.7999	14.7999
2017-10-22	14.8397	14.8397
2017-10-29	14.8796	14.8796
2017-11-05	14.9197	14.9197
2017-11-12	14.9599	14.9599
2017-11-19	15.0003	15.0003
2017-11-26	15.0407	15.0407
2017-12-03	15.0813	15.0813
2017-12-10	15.1221	15.1221
2017-12-17	15.1629	15.1629
2017-12-24	15.2039	15.2039
2017-12-31	15.2451	15.2451
2018-01-01	15.2509	15.2509
2018-01-08	15.2918	15.2918
2018-01-15	15.3328	15.3328
2018-01-22	15.374	15.374
2018-01-29	15.4153	15.4153
2018-02-05	15.4568	15.4568
2018-02-12	15.4984	15.4984
2018-02-19	15.5402	15.5402
2018-02-26	15.5821	15.5821
2018-03-05	15.6241	15.6241
2018-03-12	15.6663	15.6663
2018-03-19	15.7086	15.7086
2018-03-26	15.7511	15.7511
2018-04-02	15.7937	15.7937
2018-04-09	15.8365	15.8365
2018-04-16	15.8794	15.8794
2018-04-23	15.9224	15.9224
2018-04-30	15.9656	15.9656
2018-05-07	16.009	16.009
2018-05-14	16.0524	16.0524
2018-05-21	16.0961	16.0961
2018-05-28	16.14	16.14
2018-06-04	16.184	16.184
2018-06-11	16.2281	16.2281
2018-06-18	16.2724	16.2724
2018-06-25	16.3169	16.3169
2018-07-02	16.3615	16.3615
2018-07-09	16.4062	16.4062
2018-07-16	16.451	16.451
2018-07-23	16.496	16.496
2018-07-30	16.5412	16.5412
2018-08-06	16.5865	16.5865
2018-08-13	16.6319	16.6319
2018-08-20	16.6775	16.6775
2018-08-27	16.7232	16.7232
2018-09-03	16.7691	16.7691
2018-09-10	16.8151	16.8151
2018-09-17	16.8613	16.8613
2018-09-24	16.9076	16.9076
2018-10-01	16.954	16.954
2018-10-08	17.0006	17.0006
2018-10-15	17.0473	17.0473
2018-10-22	17.0942	17.0942
2018-10-29	17.1412	17.1412
2018-11-05	17.1884	17.1884
2018-11-12	17.2357	17.2357
2018-11-19	17.2832	17.2832
2018-11-26	17.3308	17.3308
2018-12-03	17.3785	17.3785
2018-12-10	17.4264	17.4264
2018-12-17	17.4745	17.4745
2018-12-24	17.5227	17.5227
2018-12-31	17.571	17.571
2019-01-01	17.5776	17.5776
2019-01-08	17.6232	17.6238
2019-01-15	17.6691	17.6703
2019-01-22	17.7151	17.7169
2019-01-29	17.7613	17.7638
2019-02-05	17.8077	17.811
2019-02-12	17.8543	17.8586
2019-02-19	17.9011	17.9064
2019-02-26	17.9481	17.9543
2019-03-05	17.9953	18.0026
2019-03-12	18.0426	18.0512
2019-03-19	18.0901	18.0999
2019-03-26	18.0522	18.0632
2019-04-02	18.0998	18.112
2019-04-09	18.1476	18.1612
2019-04-16	18.1956	18.2106
2019-04-23	18.2438	18.2601
2019-04-30	18.2921	18.3098
2019-05-07	18.3406	18.3598
2019-05-14	18.3893	18.41
2019-05-21	18.4382	18.4604
2019-05-28	18.4873	18.5109
2019-06-04	18.5365	18.5617
2019-06-11	18.5859	18.6127
2019-06-18	18.6355	18.6638
2019-06-25	18.6853	18.7151
2019-07-02	18.7352	18.7666
2019-07-09	18.7853	18.8183
2019-07-16	18.8356	18.8702
2019-07-23	18.8861	18.9223
2019-07-30	18.9367	18.9745
2019-08-06	18.9876	19.0269
2019-08-13	19.0386	19.0796
2019-08-20	19.0897	19.1323
2019-08-27	19.1411	19.1853
2019-09-03	19.1926	19.2384
2019-09-10	19.2443	19.2917
2019-09-17	19.2962	19.3452
2019-09-24	19.3482	19.3988
2019-10-01	19.4004	19.4526
2019-10-08	19.4528	19.5066
2019-10-15	19.5053	19.5607
2019-10-22	19.5581	19.615
2019-10-29	19.611	19.6695
2019-11-05	19.664	19.7241
2019-11-12	19.7173	19.779
2019-11-19	19.7707	19.8339
2019-11-26	19.8243	19.8891
2019-12-03	19.8781	19.9443
2019-12-10	19.932	19.9998
2019-12-17	19.9861	20.0554
2019-12-24	20.0404	20.1112
2019-12-31	20.0949	20.1672
2020-01-01	20.1022	20.1747
2020-01-08	20.1536	20.2283
2020-01-15	20.2052	20.282
2020-01-22	20.2571	20.336
2020-01-29	20.3091	20.3901
2020-02-05	20.3614	20.4446
2020-02-12	20.4138	20.4996
2020-02-19	20.4664	20.5547
2020-02-26	20.5193	20.6101
2020-03-04	20.5723	20.6658
2020-03-11	20.6255	20.7218
2020-03-18	20.679	20.778
2020-03-25	20.7326	20.8344
2020-04-01	20.7864	20.891
2020-04-08	20.8405	20.948
2020-04-15	20.8947	21.0052
2020-04-22	20.9491	21.0626
2020-04-29	21.0037	21.1201
2020-05-06	21.0585	21.178
2020-05-13	21.1135	21.2362
2020-05-20	21.1687	21.2944
2020-05-27	21.2241	21.3529
2020-06-03	21.2797	21.4116
2020-06-10	21.3354	21.4706
2020-06-17	21.3914	21.5297
2020-06-24	21.4476	21.589
2020-07-01	21.5039	21.6485
2020-07-08	21.5605	21.7083
2020-07-15	21.6172	21.7683
2020-07-22	21.6741	21.8284
2020-07-29	21.7313	21.8887
2020-08-05	21.7886	21.9493
2020-08-12	21.8461	22.01
2020-08-19	21.9038	22.0709
2020-08-26	21.9617	22.132
2020-09-02	22.0198	22.1933
2020-09-09	22.078	22.2548
2020-09-16	22.1365	22.3165
2020-09-23	22.1951	22.3783
2020-09-30	22.254	22.4404
2020-10-07	22.313	22.5026
2020-10-14	22.3722	22.565
2020-10-21	22.4316	22.6276
2020-10-28	22.4912	22.6903
2020-11-04	22.551	22.7533
2020-11-11	22.611	22.8164
2020-11-18	22.6712	22.8797
2020-11-25	22.7315	22.9431
2020-12-02	22.792	23.0068
2020-12-09	22.8528	23.0706
2020-12-16	22.9137	23.1346
2020-12-23	22.9748	23.1988
2020-12-30	23.0361	23.2631
2021-01-01	23.0443	23.2717
2021-01-08	23.1661	23.3979
2021-01-15	23.2886	23.5248
2021-01-22	23.4118	23.6523
2021-01-29	23.5356	23.7805
2021-02-05	23.6602	23.9098
2021-02-12	23.7854	24.0399
2021-02-19	23.9113	24.1708
2021-02-26	24.0379	24.3023
2021-03-05	24.1652	24.4348
2021-03-12	24.2931	24.5682
2021-03-19	24.4218	24.7022
2021-03-26	24.5511	24.8369
2021-04-02	24.6812	24.9723
2021-04-09	24.8119	25.1088
2021-04-16	24.9433	25.2459
2021-04-23	25.0754	25.3837
2021-04-30	25.2082	25.5222
2021-05-07	25.3416	25.6616
2021-05-14	25.4758	25.8017
2021-05-21	25.6106	25.9426
2021-05-28	25.7462	26.0841
2021-06-04	25.8824	26.2263
2021-06-11	26.0193	26.3694
2021-06-18	26.157	26.5132
2021-06-25	26.2953	26.6577
2021-07-02	26.4343	26.8029
2021-07-09	26.5739	26.9489
2021-07-16	26.7143	27.0956
2021-07-23	26.8554	27.2429
2021-07-30	26.9971	27.391
2021-08-06	27.1396	27.5398
2021-08-13	27.2827	27.6893
2021-08-20	27.4265	27.8396
2021-08-27	27.571	27.9905
2021-09-03	27.7162	28.1421
2021-09-10	27.8621	28.2944
2021-09-17	28.0086	28.4475
2021-09-24	28.1559	28.6011
2021-10-01	28.3038	28.7555
2021-10-08	28.4524	28.9106
2021-10-15	28.6017	29.0664
2021-10-22	28.7516	29.2229
2021-10-29	28.9023	29.38
2021-11-05	29.0536	29.5378
2021-11-12	29.2056	29.6963
2021-11-19	29.3583	29.8554
2021-11-26	29.5116	30.0152
2021-12-03	29.6657	30.1757
2021-12-10	29.8204	30.3368
2021-12-17	29.9757	30.4986
2021-12-24	30.1318	30.6611
2021-12-31	30.2885	30.8242
2022-01-01	30.3101	30.8467
2022-01-08	30.1026	30.6393
2022-01-15	29.8972	30.4339
2022-01-22	29.6939	30.2306
2022-01-29	29.4927	30.0293
2022-02-05	29.2936	29.8303
2022-02-12	29.0965	29.6337
2022-02-19	28.9014	29.4389
2022-02-26	28.7083	29.246
2022-03-05	28.5172	29.0553
2022-03-12	28.328	28.8666
2022-03-19	28.1407	28.6798
2022-03-26	27.9553	28.4947
2022-04-02	27.7717	28.3114
2022-04-09	27.59	28.1301
2022-04-16	27.4101	27.9506
2022-04-23	27.232	27.7727
2022-04-30	27.0556	27.5965
2022-05-07	27.1225	27.67
2022-05-14	27.1897	27.7437
2022-05-21	27.2571	27.8175
2022-05-28	27.3247	27.8916
2022-06-04	27.3925	27.9659
2022-06-11	27.4605	28.0406
2022-06-18	27.5288	28.1154
2022-06-25	27.5973	28.1905
2022-07-02	27.666	28.2657
2022-07-09	27.7349	28.3413
2022-07-16	27.8041	28.417
2022-07-23	27.8735	28.4929
2022-07-30	27.943	28.569
2022-08-06	28.0128	28.6454
2022-08-13	28.0829	28.722
2022-08-20	28.1531	28.7988
2022-08-27	28.2235	28.8757
2022-09-03	28.2942	28.9529
2022-09-10	28.3651	29.0303
2022-09-17	28.4362	29.1078
2022-09-24	28.5075	29.1856
2022-10-01	28.579	29.2635
2022-10-08	28.6507	29.3417
2022-10-15	28.7227	29.42
2022-10-22	28.7948	29.4985
2022-10-29	28.8672	29.5772
2022-11-05	28.9398	29.656
2022-11-12	29.0125	29.7351
2022-11-19	29.0855	29.8143
2022-11-26	29.1587	29.8937
2022-12-03	29.2321	29.9733
2022-12-10	29.3057	30.053
2022-12-17	29.3795	30.133
2022-12-24	29.4535	30.2131
2022-12-31	29.5278	30.2933
2023-01-01	29.5376	30.304
2023-01-08	29.6068	30.3801
2023-01-15	29.6762	30.4564
2023-01-22	29.7459	30.533
2023-01-29	29.8158	30.6097
2023-02-05	29.886	30.6871
2023-02-12	29.9564	30.765
2023-02-19	30.0271	30.8432
2023-02-26	30.098	30.9215
2023-03-05	30.1691	31.0004
2023-03-12	30.2405	31.0797
2023-03-19	30.3122	31.1592
2023-03-26	30.384	31.2389
2023-04-02	30.4562	31.3188
2023-04-09	30.5285	31.3994
2023-04-16	30.6011	31.4801
2023-04-23	30.674	31.561
2023-04-30	30.747	31.6421
2023-05-07	30.8203	31.7236
2023-05-14	30.8939	31.8054
2023-05-21	30.9676	31.8874
2023-05-28	31.0416	31.9696
2023-06-04	31.1159	32.052
2023-06-11	31.1903	32.1348
2023-06-18	31.265	32.2178
2023-06-25	31.34	32.3009
2023-07-02	31.4151	32.3843
2023-07-09	31.4905	32.468
2023-07-16	31.5661	32.5518
2023-07-23	31.6419	32.6359
2023-07-30	31.718	32.7201
2023-08-06	31.7942	32.8046
2023-08-13	31.8707	32.8893
2023-08-20	31.9474	32.9742
2023-08-27	32.0244	33.0592
2023-09-03	32.1015	33.1444
2023-09-10	32.1789	33.2299
2023-09-17	32.2564	33.3156
2023-09-24	32.3342	33.4014
2023-10-01	32.4122	33.4873
2023-10-08	32.4905	33.5735
2023-10-15	32.5689	33.6599
2023-10-22	32.6476	33.7464
2023-10-29	32.7264	33.8331
2023-11-05	32.8055	33.92
2023-11-12	32.8848	34.007
2023-11-19	32.9642	34.0942
2023-11-26	33.0439	34.1815
2023-12-03	33.1238	34.2691
2023-12-10	33.2039	34.3568
2023-12-17	33.2842	34.4446
2023-12-24	33.3648	34.5326
2023-12-31	33.4455	34.6207
2024-01-01	33.4561	34.6324
2024-01-08	33.5309	34.7156
2024-01-15	33.6059	34.799
2024-01-22	33.6812	34.8826
2024-01-29	33.7568	34.9664
2024-02-05	33.8326	35.0509
2024-02-12	33.9087	35.1361
2024-02-19	33.985	35.2214
2024-02-26	34.0616	35.3069
2024-03-04	34.1384	35.393
2024-03-11	34.2154	35.4796
2024-03-18	34.2928	35.5664
2024-03-25	34.3703	35.6533
2024-04-01	34.4481	35.7405
2024-04-08	34.5262	35.8283
2024-04-15	34.6045	35.9163
2024-04-22	34.683	36.0045
2024-04-29	34.7618	36.0928
2024-05-06	34.8408	36.1816
2024-05-13	34.92	36.2707
2024-05-20	34.9995	36.36
2024-05-27	35.0792	36.4494
2024-06-03	35.1592	36.5391
2024-06-10	35.2393	36.6291
2024-06-17	35.3198	36.7193
2024-06-24	35.4004	36.8097
2024-07-01	35.4812	36.9002
2024-07-08	35.5623	36.9912
2024-07-15	35.6436	37.0822
2024-07-22	35.7252	37.1735
2024-07-29	35.8069	37.2648
2024-08-05	35.8889	37.3565
2024-08-12	35.9711	37.4483
2024-08-19	36.0535	37.5404
2024-08-26	36.1361	37.6325
2024-09-02	36.2189	37.7248
2024-09-09	36.302	37.8174
2024-09-16	36.3852	37.9101
2024-09-23	36.4687	38.0029
2024-09-30	36.5524	38.0959
2024-10-07	36.6362	38.1891
2024-10-14	36.7203	38.2825
2024-10-21	36.8046	38.3759
2024-10-28	36.8891	38.4695
2024-11-04	36.9738	38.5633
2024-11-11	37.0587	38.6573
2024-11-18	37.1438	38.7513
2024-11-25	37.2291	38.8455
2024-12-02	37.3146	38.9398
2024-12-09	37.4003	39.0343
2024-12-16	37.4862	39.1289
2024-12-23	37.5723	39.2236
2024-12-30	37.6586	39.3185
2025-01-01	37.6699	39.331
2025-01-08	37.7493	39.42
2025-01-15	37.8289	39.5092
2025-01-22	37.9088	39.5986
2025-01-29	37.989	39.6882
2025-02-05	38.0694	39.7786
2025-02-12	38.1501	39.8696
2025-02-19	38.231	39.9608
2025-02-26	38.3122	40.0522
2025-03-05	38.3936	40.1442
2025-03-12	38.4753	40.2367
2025-03-19	38.5572	40.3294
2025-03-26	38.6394	40.4222
2025-04-02	38.7218	40.5153
2025-04-09	38.8044	40.609
2025-04-16	38.8873	40.7029
2025-04-23	38.9704	40.797
2025-04-30	39.0538	40.8912
2025-05-07	39.1374	40.9859
2025-05-14	39.2212	41.0809
2025-05-21	39.3053	41.176
2025-05-28	39.3896	41.2712
2025-06-04	39.4741	41.3667
2025-06-11	39.5588	41.4626
2025-06-18	39.6438	41.5586
2025-06-25	39.7289	41.6547
2025-07-02	39.8143	41.751
2025-07-09	39.8999	41.8477
2025-07-16	39.9858	41.9445
2025-07-23	40.0718	42.0414
2025-07-30	40.1581	42.1384
2025-08-06	40.2445	42.2357
2025-08-13	40.3312	42.3332
2025-08-20	40.4181	42.4308
2025-08-27	40.5052	42.5285
2025-09-03	40.5924	42.6263
2025-09-10	40.6799	42.7244
2025-09-17	40.7676	42.8226
2025-09-24	40.8555	42.9209
2025-10-01	40.9436	43.0193
2025-10-08	41.0319	43.1179
2025-10-15	41.1203	43.2166
2025-10-22	41.209	43.3154
2025-10-29	41.2978	43.4143
2025-11-05	41.3869	43.5133
2025-11-12	41.4761	43.6125
2025-11-19	41.5655	43.7117
2025-11-26	41.6551	43.8111
2025-12-03	41.7449	43.9105
2025-12-10	41.8348	44.0101
2025-12-17	41.925	44.1097
2025-12-24	42.0153	44.2095
2025-12-31	42.1058	44.3093
2026-01-01	42.1175	44.3223
2026-01-08	42.2981	44.5156
2026-01-15	42.4792	44.7091
2026-01-22	42.6607	44.9031
2026-01-29	42.8428	45.0974
2026-02-05	43.0253	45.2928
2026-02-12	43.2082	45.489
2026-02-19	43.3916	45.6856
2026-02-26	43.5755	45.8825
2026-03-05	43.7598	46.0803
2026-03-12	43.9445	46.2788
2026-03-19	44.1297	46.4775
2026-03-26	44.3152	46.6765
2026-04-02	44.5012	46.876
2026-04-09	44.6877	47.0763
2026-04-16	44.8745	47.2769
2026-04-23	45.0617	47.4777
2026-04-30	45.2493	47.6787
2026-05-07	45.4373	47.8805
2026-05-14	45.6256	48.0826
2026-05-21	45.8144	48.2849
2026-05-28	46.0035	48.4874
2026-06-04	46.1929	48.6903
2026-06-11	46.3827	48.8936
2026-06-18	46.5728	49.0972
2026-06-25	46.7633	49.3009
2026-07-02	46.9541	49.5047
2026-07-09	47.1452	49.7091
2026-07-16	47.3367	49.9136
2026-07-23	47.5284	50.1183
2026-07-30	47.7205	50.3231
2026-08-06	47.9128	50.5282
2026-08-13	48.1054	50.7334
2026-08-20	48.2983	50.9388
2026-08-27	48.4915	51.1443
2026-09-03	48.6849	51.3499
2026-09-10	48.8785	51.5557
2026-09-17	49.0725	51.7616
2026-09-24	49.2666	51.9676
2026-10-01	49.461	52.1736
2026-10-08	49.6556	52.3798
2026-10-15	49.8505	52.586
2026-10-22	50.0455	52.7922
2026-10-29	50.2408	52.9984
2026-11-05	50.4362	53.2048
2026-11-12	50.6318	53.4111
2026-11-19	50.8276	53.6174
2026-11-26	51.0236	53.8238
2026-12-03	51.2197	54.0301
2026-12-10	51.416	54.2364
2026-12-17	51.6125	54.4427
2026-12-24	51.809	54.6489
2026-12-31	52.0057	54.855
2027-01-01	52.0324	54.8828
2027-01-08	52.2188	55.0801
2027-01-15	52.4054	55.2774
2027-01-22	52.5922	55.4747
2027-01-29	52.7793	55.672
2027-02-05	52.9665	55.8702
2027-02-12	53.154	56.0691
2027-02-19	53.3416	56.268
2027-02-26	53.5294	56.4668
2027-03-05	53.7173	56.6663
2027-03-12	53.9054	56.8662
2027-03-19	54.0937	57.0661
2027-03-26	54.2821	57.2659
2027-04-02	54.4706	57.4657
2027-04-09	54.6593	57.6662
2027-04-16	54.848	57.8666
2027-04-23	55.0369	58.0669
2027-04-30	55.2258	58.267
2027-05-07	55.4149	58.4676
2027-05-14	55.604	58.6681
2027-05-21	55.7933	58.8685
2027-05-28	55.9825	59.0687
2027-06-04	56.1719	59.269
2027-06-11	56.3612	59.4694
2027-06-18	56.5507	59.6697
2027-06-25	56.7401	59.8697
2027-07-02	56.9296	60.0695
2027-07-09	57.1191	60.2695
2027-07-16	57.3086	60.4693
2027-07-23	57.4981	60.6688
2027-07-30	57.6876	60.8681
2027-08-06	57.8771	61.0673
2027-08-13	58.0666	61.2664
2027-08-20	58.256	61.4652
2027-08-27	58.4454	61.6637
2027-09-03	58.6348	61.862
2027-09-10	58.8241	62.0601
2027-09-17	59.0133	62.258
2027-09-24	59.2025	62.4555
2027-10-01	59.3915	62.6526
2027-10-08	59.5805	62.8497
2027-10-15	59.7694	63.0463
2027-10-22	59.9582	63.2427
2027-10-29	60.1469	63.4386
2027-11-05	60.3355	63.6343
2027-11-12	60.524	63.8296
2027-11-19	60.7123	64.0246
2027-11-26	60.9005	64.2191
2027-12-03	61.0885	64.4133
2027-12-10	61.2764	64.6072
2027-12-17	61.4641	64.8006
2027-12-24	61.6516	64.9936
2027-12-31	61.839	65.1862
2028-01-01	61.8639	65.2117
2028-01-08	62.0384	65.3931
2028-01-15	62.2128	65.5742
2028-01-22	62.3872	65.755
2028-01-29	62.5615	65.9355
2028-02-05	62.7358	66.1168
2028-02-12	62.91	66.2987
2028-02-19	63.0842	66.4802
2028-02-26	63.2583	66.6613
2028-03-04	63.4323	66.843
2028-03-11	63.6061	67.0249
2028-03-18	63.7799	67.2064
2028-03-25	63.9536	67.3876
2028-04-01	64.1272	67.5684
2028-04-08	64.3006	67.7499
2028-04-15	64.474	67.931
2028-04-22	64.6471	68.1115
2028-04-29	64.8201	68.2917
2028-05-06	64.993	68.4722
2028-05-13	65.1657	68.6523
2028-05-20	65.3383	68.832
2028-05-27	65.5106	69.0112
2028-06-03	65.6828	69.1902
2028-06-10	65.8548	69.3691
2028-06-17	66.0265	69.5476
2028-06-24	66.1981	69.7255
2028-07-01	66.3695	69.903
2028-07-08	66.5406	70.0804
2028-07-15	66.7115	70.2574
2028-07-22	66.8822	70.4338
2028-07-29	67.0526	70.6096
2028-08-05	67.2228	70.7853
2028-08-12	67.3928	70.9605
2028-08-19	67.5624	71.1351
2028-08-26	67.7318	71.3092
2028-09-02	67.901	71.4828
2028-09-09	68.0698	71.656
2028-09-16	68.2384	71.8287
2028-09-23	68.4066	72.0007
2028-09-30	68.5746	72.1722
2028-10-07	68.7422	72.3434
2028-10-14	68.9096	72.5139
2028-10-21	69.0766	72.6838
2028-10-28	69.2433	72.8531
2028-11-04	69.4097	73.0219
2028-11-11	69.5757	73.1901
2028-11-18	69.7414	73.3577
2028-11-25	69.9067	73.5247
2028-12-02	70.0717	73.6911
2028-12-09	70.2363	73.8569
2028-12-16	70.4006	74.0221
2028-12-23	70.5645	74.1867
2028-12-30	70.728	74.3506

## Sheet: Fig. 3(c) 
Date	Model_No_Control	Model_Monthly_Control
2013-01-01	61.194	61.194
2013-01-08	61.3678	61.3678
2013-01-15	61.5416	61.5416
2013-01-22	61.7154	61.7154
2013-01-29	61.8893	61.8893
2013-02-05	62.0632	62.0632
2013-02-12	62.2371	62.2371
2013-02-19	62.4111	62.4111
2013-02-26	62.585	62.585
2013-03-05	62.7589	62.7589
2013-03-12	62.9328	62.9328
2013-03-19	63.1066	63.1066
2013-03-26	63.2804	63.2804
2013-04-02	63.4542	63.4542
2013-04-09	63.6279	63.6279
2013-04-16	63.8016	63.8016
2013-04-23	63.9752	63.9752
2013-04-30	64.1486	64.1486
2013-05-07	64.322	64.322
2013-05-14	64.4953	64.4953
2013-05-21	64.6685	64.6685
2013-05-28	64.8416	64.8416
2013-06-04	65.0146	65.0146
2013-06-11	65.1874	65.1874
2013-06-18	65.3601	65.3601
2013-06-25	65.5326	65.5326
2013-07-02	65.705	65.705
2013-07-09	65.8772	65.8772
2013-07-16	66.0492	66.0492
2013-07-23	66.2211	66.2211
2013-07-30	66.3928	66.3928
2013-08-06	66.5642	66.5642
2013-08-13	66.7355	66.7355
2013-08-20	66.9066	66.9066
2013-08-27	67.0774	67.0774
2013-09-03	67.2481	67.2481
2013-09-10	67.4185	67.4185
2013-09-17	67.5886	67.5886
2013-09-24	67.7585	67.7585
2013-10-01	67.9282	67.9282
2013-10-08	68.0975	68.0975
2013-10-15	68.2667	68.2667
2013-10-22	68.4355	68.4355
2013-10-29	68.6092	68.6092
2013-11-05	68.7863	68.7863
2013-11-12	68.9629	68.9629
2013-11-19	69.1391	69.1391
2013-11-26	69.3149	69.3149
2013-12-03	69.4903	69.4903
2013-12-10	69.6652	69.6652
2013-12-17	69.8396	69.8396
2013-12-24	70.0136	70.0136
2013-12-31	70.1872	70.1872
2014-01-01	70.2047	70.2047
2014-01-08	70.3316	70.3316
2014-01-15	70.4635	70.4635
2014-01-22	70.5955	70.5955
2014-01-29	70.7277	70.7277
2014-02-05	70.86	70.86
2014-02-12	70.9925	70.9925
2014-02-19	71.125	71.125
2014-02-26	71.2577	71.2577
2014-03-05	71.3905	71.3905
2014-03-12	71.5236	71.5236
2014-03-19	71.6587	71.6587
2014-03-26	71.7938	71.7938
2014-04-02	71.9289	71.9289
2014-04-09	72.064	72.064
2014-04-16	72.1991	72.1991
2014-04-23	72.3342	72.3342
2014-04-30	72.4701	72.4701
2014-05-07	72.6072	72.6072
2014-05-14	72.7441	72.7441
2014-05-21	72.881	72.881
2014-05-28	73.0178	73.0178
2014-06-04	73.1545	73.1545
2014-06-11	73.2911	73.2911
2014-06-18	73.4276	73.4276
2014-06-25	73.5675	73.5675
2014-07-02	73.7078	73.7078
2014-07-09	73.8479	73.8479
2014-07-16	73.9878	73.9878
2014-07-23	74.1275	74.1275
2014-07-30	74.267	74.267
2014-08-06	74.4062	74.4062
2014-08-13	74.5452	74.5452
2014-08-20	74.684	74.684
2014-08-27	74.8276	74.8276
2014-09-03	74.9718	74.9718
2014-09-10	75.1156	75.1156
2014-09-17	75.259	75.259
2014-09-24	75.4021	75.4021
2014-10-01	75.547	75.547
2014-10-08	75.693	75.693
2014-10-15	75.8387	75.8387
2014-10-22	75.9839	75.9839
2014-10-29	76.1286	76.1286
2014-11-05	76.2729	76.2729
2014-11-12	76.4167	76.4167
2014-11-19	76.56	76.56
2014-11-26	76.7029	76.7029
2014-12-03	76.848	76.848
2014-12-10	76.9925	76.9925
2014-12-17	77.1366	77.1366
2014-12-24	77.2801	77.2801
2014-12-31	77.423	77.423
2015-01-01	77.4375	77.4375
2015-01-08	77.5386	77.5386
2015-01-15	77.64	77.64
2015-01-22	77.7415	77.7415
2015-01-29	77.8432	77.8432
2015-02-05	77.9451	77.9451
2015-02-12	78.0471	78.0471
2015-02-19	78.1492	78.1492
2015-02-26	78.2515	78.2515
2015-03-05	78.3539	78.3539
2015-03-12	78.4618	78.4618
2015-03-19	78.5736	78.5736
2015-03-26	78.6855	78.6855
2015-04-02	78.7972	78.7972
2015-04-09	78.9088	78.9088
2015-04-16	79.0216	79.0216
2015-04-23	79.1374	79.1374
2015-04-30	79.253	79.253
2015-05-07	79.3684	79.3684
2015-05-14	79.4836	79.4836
2015-05-21	79.5986	79.5986
2015-05-28	79.7134	79.7134
2015-06-04	79.8279	79.8279
2015-06-11	79.9422	79.9422
2015-06-18	80.0562	80.0562
2015-06-25	80.17	80.17
2015-07-02	80.2835	80.2835
2015-07-09	80.3968	80.3968
2015-07-16	80.5129	80.5129
2015-07-23	80.6309	80.6309
2015-07-30	80.7486	80.7486
2015-08-06	80.8659	80.8659
2015-08-13	80.9828	80.9828
2015-08-20	81.0993	81.0993
2015-08-27	81.2154	81.2154
2015-09-03	81.3312	81.3312
2015-09-10	81.4465	81.4465
2015-09-17	81.5615	81.5615
2015-09-24	81.676	81.676
2015-10-01	81.7907	81.7907
2015-10-08	81.9079	81.9079
2015-10-15	82.0247	82.0247
2015-10-22	82.141	82.141
2015-10-29	82.2568	82.2568
2015-11-05	82.3721	82.3721
2015-11-12	82.487	82.487
2015-11-19	82.6014	82.6014
2015-11-26	82.7153	82.7153
2015-12-03	82.8287	82.8287
2015-12-10	82.9434	82.9434
2015-12-17	83.0577	83.0577
2015-12-24	83.1714	83.1714
2015-12-31	83.2845	83.2845
2016-01-01	83.2986	83.2986
2016-01-08	83.2372	83.2372
2016-01-15	83.1808	83.1808
2016-01-22	83.1265	83.1265
2016-01-29	83.0728	83.0728
2016-02-05	83.0195	83.0195
2016-02-12	82.9667	82.9667
2016-02-19	82.9143	82.9143
2016-02-26	82.8624	82.8624
2016-03-04	82.811	82.811
2016-03-11	82.76	82.76
2016-03-18	82.7094	82.7094
2016-03-25	82.6593	82.6593
2016-04-01	82.6105	82.6105
2016-04-08	82.5644	82.5644
2016-04-15	82.5186	82.5186
2016-04-22	82.4732	82.4732
2016-04-29	82.4281	82.4281
2016-05-06	82.4811	82.4811
2016-05-13	82.5346	82.5346
2016-05-20	82.5909	82.5909
2016-05-27	82.6471	82.6471
2016-06-03	82.7033	82.7033
2016-06-10	82.7594	82.7594
2016-06-17	82.8155	82.8155
2016-06-24	82.8714	82.8714
2016-07-01	82.9273	82.9273
2016-07-08	82.9832	82.9832
2016-07-15	83.039	83.039
2016-07-22	83.0947	83.0947
2016-07-29	83.1503	83.1503
2016-08-05	83.2058	83.2058
2016-08-12	83.2625	83.2625
2016-08-19	83.3193	83.3193
2016-08-26	83.376	83.376
2016-09-02	83.4326	83.4326
2016-09-09	83.4891	83.4891
2016-09-16	83.5455	83.5455
2016-09-23	83.6018	83.6018
2016-09-30	83.658	83.658
2016-10-07	83.7141	83.7141
2016-10-14	83.7701	83.7701
2016-10-21	83.826	83.826
2016-10-28	83.8818	83.8818
2016-11-04	83.9374	83.9374
2016-11-11	83.993	83.993
2016-11-18	84.0485	84.0485
2016-11-25	84.1039	84.1039
2016-12-02	84.1591	84.1591
2016-12-09	84.2143	84.2143
2016-12-16	84.2693	84.2693
2016-12-23	84.3242	84.3242
2016-12-30	84.3791	84.3791
2017-01-01	84.3863	84.3863
2017-01-08	74.5177	74.5177
2017-01-15	65.9212	65.9212
2017-01-22	58.4246	58.4246
2017-01-29	51.8809	51.8809
2017-02-05	46.1637	46.1637
2017-02-12	41.1655	41.1655
2017-02-19	36.7906	36.7906
2017-02-26	32.9582	32.9582
2017-03-05	29.5982	29.5982
2017-03-12	26.65	26.65
2017-03-19	24.061	24.061
2017-03-26	21.7854	21.7854
2017-04-02	19.7835	19.7835
2017-04-09	18.0206	18.0206
2017-04-16	16.4668	16.4668
2017-04-23	15.0956	15.0956
2017-04-30	13.8843	13.8843
2017-05-07	13.9208	13.9208
2017-05-14	13.9575	13.9575
2017-05-21	13.9943	13.9943
2017-05-28	14.0314	14.0314
2017-06-04	14.0685	14.0685
2017-06-11	14.1059	14.1059
2017-06-18	14.1433	14.1433
2017-06-25	14.1809	14.1809
2017-07-02	14.2185	14.2185
2017-07-09	14.2564	14.2564
2017-07-16	14.2943	14.2943
2017-07-23	14.3324	14.3324
2017-07-30	14.3706	14.3706
2017-08-06	14.409	14.409
2017-08-13	14.4474	14.4474
2017-08-20	14.486	14.486
2017-08-27	14.5248	14.5248
2017-09-03	14.5637	14.5637
2017-09-10	14.6027	14.6027
2017-09-17	14.6419	14.6419
2017-09-24	14.6812	14.6812
2017-10-01	14.7206	14.7206
2017-10-08	14.7602	14.7602
2017-10-15	14.7999	14.7999
2017-10-22	14.8397	14.8397
2017-10-29	14.8796	14.8796
2017-11-05	14.9197	14.9197
2017-11-12	14.9599	14.9599
2017-11-19	15.0003	15.0003
2017-11-26	15.0407	15.0407
2017-12-03	15.0813	15.0813
2017-12-10	15.1221	15.1221
2017-12-17	15.1629	15.1629
2017-12-24	15.2039	15.2039
2017-12-31	15.2451	15.2451
2018-01-01	15.2509	15.2509
2018-01-08	15.2918	15.2918
2018-01-15	15.3328	15.3328
2018-01-22	15.374	15.374
2018-01-29	15.4153	15.4153
2018-02-05	15.4568	15.4568
2018-02-12	15.4984	15.4984
2018-02-19	15.5402	15.5402
2018-02-26	15.5821	15.5821
2018-03-05	15.6241	15.6241
2018-03-12	15.6663	15.6663
2018-03-19	15.7086	15.7086
2018-03-26	15.7511	15.7511
2018-04-02	15.7937	15.7937
2018-04-09	15.8365	15.8365
2018-04-16	15.8794	15.8794
2018-04-23	15.9224	15.9224
2018-04-30	15.9656	15.9656
2018-05-07	16.009	16.009
2018-05-14	16.0524	16.0524
2018-05-21	16.0961	16.0961
2018-05-28	16.14	16.14
2018-06-04	16.184	16.184
2018-06-11	16.2281	16.2281
2018-06-18	16.2724	16.2724
2018-06-25	16.3169	16.3169
2018-07-02	16.3615	16.3615
2018-07-09	16.4062	16.4062
2018-07-16	16.451	16.451
2018-07-23	16.496	16.496
2018-07-30	16.5412	16.5412
2018-08-06	16.5865	16.5865
2018-08-13	16.6319	16.6319
2018-08-20	16.6775	16.6775
2018-08-27	16.7232	16.7232
2018-09-03	16.7691	16.7691
2018-09-10	16.8151	16.8151
2018-09-17	16.8613	16.8613
2018-09-24	16.9076	16.9076
2018-10-01	16.954	16.954
2018-10-08	17.0006	17.0006
2018-10-15	17.0473	17.0473
2018-10-22	17.0942	17.0942
2018-10-29	17.1412	17.1412
2018-11-05	17.1884	17.1884
2018-11-12	17.2357	17.2357
2018-11-19	17.2832	17.2832
2018-11-26	17.3308	17.3308
2018-12-03	17.3785	17.3785
2018-12-10	17.4264	17.4264
2018-12-17	17.4745	17.4745
2018-12-24	17.5227	17.5227
2018-12-31	17.571	17.571
2019-01-01	17.5776	17.5776
2019-01-08	17.6232	17.6238
2019-01-15	17.6691	17.6703
2019-01-22	17.7151	17.7169
2019-01-29	17.7613	17.7638
2019-02-05	17.8077	17.811
2019-02-12	17.8543	17.8586
2019-02-19	17.9011	17.9064
2019-02-26	17.9481	17.9543
2019-03-05	17.9953	18.0026
2019-03-12	18.0426	18.0512
2019-03-19	18.0901	18.0999
2019-03-26	18.0522	18.0632
2019-04-02	18.0998	18.112
2019-04-09	18.1476	18.1612
2019-04-16	18.1956	18.2106
2019-04-23	18.2438	18.2601
2019-04-30	18.2921	18.3098
2019-05-07	18.3406	18.3598
2019-05-14	18.3893	18.41
2019-05-21	18.4382	18.4604
2019-05-28	18.4873	18.5109
2019-06-04	18.5365	18.5617
2019-06-11	18.5859	18.6127
2019-06-18	18.6355	18.6638
2019-06-25	18.6853	18.7151
2019-07-02	18.7352	18.7666
2019-07-09	18.7853	18.8183
2019-07-16	18.8356	18.8702
2019-07-23	18.8861	18.9223
2019-07-30	18.9367	18.9745
2019-08-06	18.9876	19.0269
2019-08-13	19.0386	19.0796
2019-08-20	19.0897	19.1323
2019-08-27	19.1411	19.1853
2019-09-03	19.1926	19.2384
2019-09-10	19.2443	19.2917
2019-09-17	19.2962	19.3452
2019-09-24	19.3482	19.3988
2019-10-01	19.4004	19.4526
2019-10-08	19.4528	19.5066
2019-10-15	19.5053	19.5607
2019-10-22	19.5581	19.615
2019-10-29	19.611	19.6695
2019-11-05	19.664	19.7241
2019-11-12	19.7173	19.779
2019-11-19	19.7707	19.8339
2019-11-26	19.8243	19.8891
2019-12-03	19.8781	19.9443
2019-12-10	19.932	19.9998
2019-12-17	19.9861	20.0554
2019-12-24	20.0404	20.1112
2019-12-31	20.0949	20.1672
2020-01-01	20.1022	20.1747
2020-01-08	20.1536	20.2283
2020-01-15	20.2052	20.282
2020-01-22	20.2571	20.336
2020-01-29	20.3091	20.3901
2020-02-05	20.3614	20.4446
2020-02-12	20.4138	20.4996
2020-02-19	20.4664	20.5547
2020-02-26	20.5193	20.6101
2020-03-04	20.5723	20.6658
2020-03-11	20.6255	20.7218
2020-03-18	20.679	20.778
2020-03-25	20.7326	20.8344
2020-04-01	20.7864	20.891
2020-04-08	20.8405	20.948
2020-04-15	20.8947	21.0052
2020-04-22	20.9491	21.0626
2020-04-29	21.0037	21.1201
2020-05-06	21.0585	21.178
2020-05-13	21.1135	21.2362
2020-05-20	21.1687	21.2944
2020-05-27	21.2241	21.3529
2020-06-03	21.2797	21.4116
2020-06-10	21.3354	21.4706
2020-06-17	21.3914	21.5297
2020-06-24	21.4476	21.589
2020-07-01	21.5039	21.6485
2020-07-08	21.5605	21.7083
2020-07-15	21.6172	21.7683
2020-07-22	21.6741	21.8284
2020-07-29	21.7313	21.8887
2020-08-05	21.7886	21.9493
2020-08-12	21.8461	22.01
2020-08-19	21.9038	22.0709
2020-08-26	21.9617	22.132
2020-09-02	22.0198	22.1933
2020-09-09	22.078	22.2548
2020-09-16	22.1365	22.3165
2020-09-23	22.1951	22.3783
2020-09-30	22.254	22.4404
2020-10-07	22.313	22.5026
2020-10-14	22.3722	22.565
2020-10-21	22.4316	22.6276
2020-10-28	22.4912	22.6903
2020-11-04	22.551	22.7533
2020-11-11	22.611	22.8164
2020-11-18	22.6712	22.8797
2020-11-25	22.7315	22.9431
2020-12-02	22.792	23.0068
2020-12-09	22.8528	23.0706
2020-12-16	22.9137	23.1346
2020-12-23	22.9748	23.1988
2020-12-30	23.0361	23.2631
2021-01-01	23.0443	23.2717
2021-01-08	23.1661	23.3979
2021-01-15	23.2886	23.5248
2021-01-22	23.4118	23.6523
2021-01-29	23.5356	23.7805
2021-02-05	23.6602	23.9098
2021-02-12	23.7854	24.0399
2021-02-19	23.9113	24.1708
2021-02-26	24.0379	24.3023
2021-03-05	24.1652	24.4348
2021-03-12	24.2931	24.5682
2021-03-19	24.4218	24.7022
2021-03-26	24.5511	24.8369
2021-04-02	24.6812	24.9723
2021-04-09	24.8119	25.1088
2021-04-16	24.9433	25.2459
2021-04-23	25.0754	25.3837
2021-04-30	25.2082	25.5222
2021-05-07	25.3416	25.6616
2021-05-14	25.4758	25.8017
2021-05-21	25.6106	25.9426
2021-05-28	25.7462	26.0841
2021-06-04	25.8824	26.2263
2021-06-11	26.0193	26.3694
2021-06-18	26.157	26.5132
2021-06-25	26.2953	26.6577
2021-07-02	26.4343	26.8029
2021-07-09	26.5739	26.9489
2021-07-16	26.7143	27.0956
2021-07-23	26.8554	27.2429
2021-07-30	26.9971	27.391
2021-08-06	27.1396	27.5398
2021-08-13	27.2827	27.6893
2021-08-20	27.4265	27.8396
2021-08-27	27.571	27.9905
2021-09-03	27.7162	28.1421
2021-09-10	27.8621	28.2944
2021-09-17	28.0086	28.4475
2021-09-24	28.1559	28.6011
2021-10-01	28.3038	28.7555
2021-10-08	28.4524	28.9106
2021-10-15	28.6017	29.0664
2021-10-22	28.7516	29.2229
2021-10-29	28.9023	29.38
2021-11-05	29.0536	29.5378
2021-11-12	29.2056	29.6963
2021-11-19	29.3583	29.8554
2021-11-26	29.5116	30.0152
2021-12-03	29.6657	30.1757
2021-12-10	29.8204	30.3368
2021-12-17	29.9757	30.4986
2021-12-24	30.1318	30.6611
2021-12-31	30.2885	30.8242
2022-01-01	30.3101	30.8467
2022-01-08	25.3479	25.78
2022-01-15	21.383	21.7316
2022-01-22	18.2066	18.4885
2022-01-29	15.6534	15.8824
2022-02-05	13.5935	13.7812
2022-02-12	11.9249	12.0803
2022-02-19	10.5671	10.6972
2022-02-26	9.45647	9.56692
2022-03-05	8.54276	8.63794
2022-03-12	7.78602	7.86941
2022-03-19	7.15466	7.22887
2022-03-26	6.62362	6.69069
2022-04-02	6.17303	6.23458
2022-04-09	5.78712	5.84454
2022-04-16	5.45337	5.50759
2022-04-23	5.16184	5.21358
2022-04-30	4.9046	4.95442
2022-05-07	4.90818	4.96005
2022-05-14	4.91183	4.96572
2022-05-21	4.91556	4.97142
2022-05-28	4.91936	4.97715
2022-06-04	4.92324	4.98293
2022-06-11	4.92718	4.98879
2022-06-18	4.9312	4.99468
2022-06-25	4.93528	5.00058
2022-07-02	4.93943	5.00652
2022-07-09	4.94364	5.01254
2022-07-16	4.94792	5.01857
2022-07-23	4.95226	5.02463
2022-07-30	4.95666	5.0307
2022-08-06	4.96112	5.03683
2022-08-13	4.96564	5.04299
2022-08-20	4.97022	5.04916
2022-08-27	4.97485	5.05536
2022-09-03	4.97953	5.06158
2022-09-10	4.98427	5.06784
2022-09-17	4.98906	5.07411
2022-09-24	4.99391	5.08041
2022-10-01	4.9988	5.08671
2022-10-08	5.00374	5.09306
2022-10-15	5.00874	5.09942
2022-10-22	5.01378	5.1058
2022-10-29	5.01886	5.11219
2022-11-05	5.02399	5.1186
2022-11-12	5.02917	5.12504
2022-11-19	5.03439	5.13149
2022-11-26	5.03966	5.13795
2022-12-03	5.04497	5.14444
2022-12-10	5.05032	5.15094
2022-12-17	5.05571	5.15746
2022-12-24	5.06114	5.16399
2022-12-31	5.06661	5.17054
2023-01-01	5.06708	5.17115
2023-01-08	5.07043	5.17595
2023-01-15	5.07388	5.18081
2023-01-22	5.07743	5.18573
2023-01-29	5.08106	5.19071
2023-02-05	5.08478	5.19592
2023-02-12	5.0886	5.20132
2023-02-19	5.09249	5.20676
2023-02-26	5.09647	5.21225
2023-03-05	5.10054	5.2179
2023-03-12	5.10468	5.2237
2023-03-19	5.1089	5.22953
2023-03-26	5.1132	5.2354
2023-04-02	5.11757	5.24133
2023-04-09	5.12201	5.24743
2023-04-16	5.12653	5.25357
2023-04-23	5.13112	5.25973
2023-04-30	5.13577	5.26593
2023-05-07	5.1405	5.27226
2023-05-14	5.14528	5.27864
2023-05-21	5.15014	5.28504
2023-05-28	5.15505	5.29147
2023-06-04	5.16003	5.29797
2023-06-11	5.16507	5.30454
2023-06-18	5.17017	5.31113
2023-06-25	5.17532	5.31776
2023-07-02	5.18053	5.32441
2023-07-09	5.1858	5.33115
2023-07-16	5.19112	5.3379
2023-07-23	5.1965	5.34468
2023-07-30	5.20193	5.35148
2023-08-06	5.20741	5.35834
2023-08-13	5.21295	5.36523
2023-08-20	5.21853	5.37214
2023-08-27	5.22416	5.37907
2023-09-03	5.22984	5.38603
2023-09-10	5.23557	5.39303
2023-09-17	5.24134	5.40005
2023-09-24	5.24716	5.40709
2023-10-01	5.25303	5.41414
2023-10-08	5.25894	5.42124
2023-10-15	5.26489	5.42835
2023-10-22	5.27089	5.43548
2023-10-29	5.27693	5.44263
2023-11-05	5.283	5.44981
2023-11-12	5.28913	5.457
2023-11-19	5.29529	5.46422
2023-11-26	5.30149	5.47145
2023-12-03	5.30773	5.47871
2023-12-10	5.31401	5.48598
2023-12-17	5.32032	5.49328
2023-12-24	5.32668	5.50059
2023-12-31	5.33307	5.50792
2024-01-01	5.33366	5.50863
2024-01-08	5.33787	5.51414
2024-01-15	5.34217	5.51971
2024-01-22	5.34657	5.52535
2024-01-29	5.35105	5.53105
2024-02-05	5.35563	5.537
2024-02-12	5.36029	5.54313
2024-02-19	5.36503	5.54932
2024-02-26	5.36986	5.55556
2024-03-04	5.37477	5.56198
2024-03-11	5.37977	5.56855
2024-03-18	5.38484	5.57515
2024-03-25	5.38998	5.5818
2024-04-01	5.3952	5.58852
2024-04-08	5.4005	5.59541
2024-04-15	5.40586	5.60234
2024-04-22	5.4113	5.60931
2024-04-29	5.4168	5.61631
2024-05-06	5.42238	5.62345
2024-05-13	5.42802	5.63064
2024-05-20	5.43372	5.63786
2024-05-27	5.43949	5.64512
2024-06-03	5.44532	5.65244
2024-06-10	5.45121	5.65985
2024-06-17	5.45717	5.66728
2024-06-24	5.46318	5.67474
2024-07-01	5.46925	5.68224
2024-07-08	5.47538	5.68983
2024-07-15	5.48156	5.69744
2024-07-22	5.4878	5.70508
2024-07-29	5.49409	5.71274
2024-08-05	5.50044	5.72046
2024-08-12	5.50684	5.72822
2024-08-19	5.51329	5.736
2024-08-26	5.51979	5.74381
2024-09-02	5.52634	5.75165
2024-09-09	5.53294	5.75953
2024-09-16	5.53959	5.76744
2024-09-23	5.54629	5.77536
2024-09-30	5.55303	5.78332
2024-10-07	5.55982	5.79131
2024-10-14	5.56666	5.79932
2024-10-21	5.57354	5.80736
2024-10-28	5.58046	5.81542
2024-11-04	5.58743	5.8235
2024-11-11	5.59444	5.83162
2024-11-18	5.6015	5.83975
2024-11-25	5.60859	5.84791
2024-12-02	5.61573	5.85609
2024-12-09	5.62291	5.86429
2024-12-16	5.63013	5.87252
2024-12-23	5.63739	5.88077
2024-12-30	5.64469	5.88904
2025-01-01	5.6454	5.88987
2025-01-08	5.65045	5.89624
2025-01-15	5.6556	5.90269
2025-01-22	5.66085	5.9092
2025-01-29	5.66619	5.91578
2025-02-05	5.67162	5.92262
2025-02-12	5.67715	5.92967
2025-02-19	5.68277	5.93677
2025-02-26	5.68847	5.94392
2025-03-05	5.69426	5.95127
2025-03-12	5.70013	5.95877
2025-03-19	5.70609	5.96632
2025-03-26	5.71212	5.97391
2025-04-02	5.71824	5.98157
2025-04-09	5.72443	5.98943
2025-04-16	5.7307	5.99732
2025-04-23	5.73704	6.00526
2025-04-30	5.74346	6.01323
2025-05-07	5.74995	6.02136
2025-05-14	5.7565	6.02954
2025-05-21	5.76313	6.03775
2025-05-28	5.76983	6.046
2025-06-04	5.77659	6.05433
2025-06-11	5.78342	6.06274
2025-06-18	5.79031	6.07119
2025-06-25	5.79727	6.07967
2025-07-02	5.80429	6.08819
2025-07-09	5.81137	6.0968
2025-07-16	5.81851	6.10545
2025-07-23	5.82571	6.11412
2025-07-30	5.83297	6.12282
2025-08-06	5.84029	6.13159
2025-08-13	5.84766	6.1404
2025-08-20	5.85509	6.14924
2025-08-27	5.86257	6.1581
2025-09-03	5.87011	6.167
2025-09-10	5.8777	6.17595
2025-09-17	5.88535	6.18493
2025-09-24	5.89304	6.19394
2025-10-01	5.90079	6.20297
2025-10-08	5.90859	6.21205
2025-10-15	5.91644	6.22115
2025-10-22	5.92433	6.23028
2025-10-29	5.93228	6.23944
2025-11-05	5.94027	6.24863
2025-11-12	5.94831	6.25785
2025-11-19	5.9564	6.26709
2025-11-26	5.96453	6.27636
2025-12-03	5.97272	6.28566
2025-12-10	5.98094	6.29499
2025-12-17	5.98921	6.30434
2025-12-24	5.99753	6.31372
2025-12-31	6.00589	6.32313
2026-01-01	6.00674	6.32411
2026-01-08	6.02193	6.34102
2026-01-15	6.03729	6.35808
2026-01-22	6.05283	6.37529
2026-01-29	6.06853	6.39265
2026-02-05	6.08441	6.41035
2026-02-12	6.10045	6.42834
2026-02-19	6.11666	6.44647
2026-02-26	6.13303	6.46474
2026-03-05	6.14957	6.48329
2026-03-12	6.16628	6.50207
2026-03-19	6.18315	6.52099
2026-03-26	6.20018	6.54004
2026-04-02	6.21737	6.55925
2026-04-09	6.23472	6.57874
2026-04-16	6.25223	6.59836
2026-04-23	6.2699	6.6181
2026-04-30	6.28773	6.63798
2026-05-07	6.30572	6.6581
2026-05-14	6.32387	6.67836
2026-05-21	6.34217	6.69875
2026-05-28	6.36063	6.71927
2026-06-04	6.37925	6.73995
2026-06-11	6.39803	6.76083
2026-06-18	6.41695	6.78182
2026-06-25	6.43604	6.80295
2026-07-02	6.45528	6.82421
2026-07-09	6.47467	6.84567
2026-07-16	6.49422	6.86725
2026-07-23	6.51393	6.88896
2026-07-30	6.53379	6.91079
2026-08-06	6.5538	6.9328
2026-08-13	6.57397	6.95494
2026-08-20	6.59429	6.97722
2026-08-27	6.61477	6.99962
2026-09-03	6.6354	7.02217
2026-09-10	6.65619	7.04487
2026-09-17	6.67713	7.0677
2026-09-24	6.69823	7.09066
2026-10-01	6.71948	7.11375
2026-10-08	6.74089	7.137
2026-10-15	6.76246	7.16038
2026-10-22	6.78418	7.1839
2026-10-29	6.80605	7.20755
2026-11-05	6.82808	7.23134
2026-11-12	6.85027	7.25528
2026-11-19	6.87262	7.27936
2026-11-26	6.89513	7.30357
2026-12-03	6.91779	7.32792
2026-12-10	6.94061	7.35242
2026-12-17	6.96359	7.37706
2026-12-24	6.98673	7.40185
2026-12-31	7.01003	7.42677
2027-01-01	7.013	7.42995
2027-01-08	7.03393	7.45285
2027-01-15	7.05509	7.47595
2027-01-22	7.07647	7.49926
2027-01-29	7.09807	7.52276
2027-02-05	7.1199	7.54667
2027-02-12	7.14194	7.57094
2027-02-19	7.16421	7.59539
2027-02-26	7.18669	7.62004
2027-03-05	7.20939	7.64503
2027-03-12	7.23231	7.67031
2027-03-19	7.25544	7.69579
2027-03-26	7.27879	7.72144
2027-04-02	7.30236	7.7473
2027-04-09	7.32614	7.77352
2027-04-16	7.35014	7.79991
2027-04-23	7.37435	7.82649
2027-04-30	7.39877	7.85324
2027-05-07	7.4234	7.8803
2027-05-14	7.44825	7.90757
2027-05-21	7.47331	7.93501
2027-05-28	7.49859	7.96263
2027-06-04	7.52408	7.99048
2027-06-11	7.54978	8.01857
2027-06-18	7.57569	8.04685
2027-06-25	7.60181	8.0753
2027-07-02	7.62815	8.10395
2027-07-09	7.6547	8.13286
2027-07-16	7.68147	8.16194
2027-07-23	7.70844	8.19121
2027-07-30	7.73563	8.22066
2027-08-06	7.76304	8.25034
2027-08-13	7.79065	8.28022
2027-08-20	7.81849	8.31029
2027-08-27	7.84653	8.34054
2027-09-03	7.87479	8.37099
2027-09-10	7.90327	8.40166
2027-09-17	7.93196	8.43252
2027-09-24	7.96087	8.46356
2027-10-01	7.99	8.4948
2027-10-08	8.01934	8.52626
2027-10-15	8.0489	8.55791
2027-10-22	8.07868	8.58975
2027-10-29	8.10868	8.62179
2027-11-05	8.1389	8.65404
2027-11-12	8.16934	8.68649
2027-11-19	8.2	8.71914
2027-11-26	8.23089	8.75199
2027-12-03	8.26199	8.78504
2027-12-10	8.29332	8.81831
2027-12-17	8.32488	8.85178
2027-12-24	8.35666	8.88545
2027-12-31	8.38867	8.91934
2028-01-01	8.39286	8.92376
2028-01-08	8.42239	8.95551
2028-01-15	8.45221	8.98752
2028-01-22	8.48232	9.0198
2028-01-29	8.51274	9.05235
2028-02-05	8.54345	9.08541
2028-02-12	8.57445	9.11891
2028-02-19	8.60574	9.15267
2028-02-26	8.63733	9.18668
2028-03-04	8.66921	9.22113
2028-03-11	8.70139	9.25596
2028-03-18	8.73385	9.29104
2028-03-25	8.76661	9.32638
2028-04-01	8.79966	9.362
2028-04-08	8.833	9.39806
2028-04-15	8.86663	9.43438
2028-04-22	8.90055	9.47095
2028-04-29	8.93476	9.50777
2028-05-06	8.96927	9.54499
2028-05-13	9.00406	9.58248
2028-05-20	9.03915	9.62023
2028-05-27	9.07453	9.65823
2028-06-03	9.1102	9.69654
2028-06-10	9.14616	9.73518
2028-06-17	9.18241	9.77407
2028-06-24	9.21896	9.81322
2028-07-01	9.2558	9.85264
2028-07-08	9.29293	9.8924
2028-07-15	9.33036	9.93243
2028-07-22	9.36809	9.97271
2028-07-29	9.40611	10.0133
2028-08-05	9.44442	10.0541
2028-08-12	9.48304	10.0952
2028-08-19	9.52195	10.1366
2028-08-26	9.56116	10.1783
2028-09-02	9.60066	10.2203
2028-09-09	9.64047	10.2625
2028-09-16	9.68058	10.305
2028-09-23	9.72099	10.3478
2028-09-30	9.76171	10.3909
2028-10-07	9.80273	10.4343
2028-10-14	9.84405	10.4779
2028-10-21	9.88568	10.5219
2028-10-28	9.92762	10.5661
2028-11-04	9.96987	10.6106
2028-11-11	10.0124	10.6553
2028-11-18	10.0553	10.7004
2028-11-25	10.0985	10.7458
2028-12-02	10.142	10.7914
2028-12-09	10.1858	10.8374
2028-12-16	10.2299	10.8836
2028-12-23	10.2743	10.9302
2028-12-30	10.3191	10.977

## Sheet: Fig. 3(d)
Date	Model_No_Control	Model_Monthly_Control
2013-01-01	0.144022	0.144022
2013-01-08	0.142996	0.142996
2013-01-15	0.141977	0.141977
2013-01-22	0.140965	0.140965
2013-01-29	0.13996	0.13996
2013-02-05	0.138962	0.138962
2013-02-12	0.137971	0.137971
2013-02-19	0.136988	0.136988
2013-02-26	0.136011	0.136011
2013-03-05	0.135042	0.135042
2013-03-12	0.134079	0.134079
2013-03-19	0.133123	0.133123
2013-03-26	0.132174	0.132174
2013-04-02	0.131232	0.131232
2013-04-09	0.130297	0.130297
2013-04-16	0.129368	0.129368
2013-04-23	0.128446	0.128446
2013-04-30	0.12753	0.12753
2013-05-07	0.126621	0.126621
2013-05-14	0.125718	0.125718
2013-05-21	0.124822	0.124822
2013-05-28	0.123933	0.123933
2013-06-04	0.123049	0.123049
2013-06-11	0.122172	0.122172
2013-06-18	0.121301	0.121301
2013-06-25	0.120436	0.120436
2013-07-02	0.119578	0.119578
2013-07-09	0.118726	0.118726
2013-07-16	0.117879	0.117879
2013-07-23	0.117038	0.117038
2013-07-30	0.116205	0.116205
2013-08-06	0.115376	0.115376
2013-08-13	0.114554	0.114554
2013-08-20	0.113737	0.113737
2013-08-27	0.112926	0.112926
2013-09-03	0.112122	0.112122
2013-09-10	0.111322	0.111322
2013-09-17	0.110529	0.110529
2013-09-24	0.109741	0.109741
2013-10-01	0.108958	0.108958
2013-10-08	0.108182	0.108182
2013-10-15	0.10741	0.10741
2013-10-22	0.106645	0.106645
2013-10-29	0.063539	0.063539
2013-11-05	0.063086	0.063086
2013-11-12	0.0626363	0.0626363
2013-11-19	0.0621898	0.0621898
2013-11-26	0.0617465	0.0617465
2013-12-03	0.0613063	0.0613063
2013-12-10	0.0608693	0.0608693
2013-12-17	0.0604354	0.0604354
2013-12-24	0.0600046	0.0600046
2013-12-31	0.0595769	0.0595769
2014-01-01	0.127652	0.127652
2014-01-08	0.110114	0.110114
2014-01-15	0.10933	0.10933
2014-01-22	0.10855	0.10855
2014-01-29	0.107776	0.107776
2014-02-05	0.107008	0.107008
2014-02-12	0.106245	0.106245
2014-02-19	0.105488	0.105488
2014-02-26	0.104736	0.104736
2014-03-05	0.10399	0.10399
2014-03-12	0.09912	0.09912
2014-03-19	0.0984136	0.0984136
2014-03-26	0.097712	0.097712
2014-04-02	0.0970152	0.0970152
2014-04-09	0.0963232	0.0963232
2014-04-16	0.0956368	0.0956368
2014-04-23	0.0949552	0.0949552
2014-04-30	0.0903648	0.0903648
2014-05-07	0.0897208	0.0897208
2014-05-14	0.0890816	0.0890816
2014-05-21	0.0884464	0.0884464
2014-05-28	0.087816	0.087816
2014-06-04	0.0871896	0.0871896
2014-06-11	0.086568	0.086568
2014-06-18	0.0859512	0.0859512
2014-06-25	0.0767934	0.0767934
2014-07-02	0.076246	0.076246
2014-07-09	0.0757025	0.0757025
2014-07-16	0.0751628	0.0751628
2014-07-23	0.074627	0.074627
2014-07-30	0.074095	0.074095
2014-08-06	0.0735669	0.0735669
2014-08-13	0.0730425	0.0730425
2014-08-20	0.0725218	0.0725218
2014-08-27	0.0591938	0.0591938
2014-09-03	0.0587719	0.0587719
2014-09-10	0.058353	0.058353
2014-09-17	0.057937	0.057937
2014-09-24	0.057524	0.057524
2014-10-01	0.0506282	0.0506282
2014-10-08	0.0502673	0.0502673
2014-10-15	0.049909	0.049909
2014-10-22	0.0495532	0.0495532
2014-10-29	0.0491999	0.0491999
2014-11-05	0.0488492	0.0488492
2014-11-12	0.048501	0.048501
2014-11-19	0.0481553	0.0481553
2014-11-26	0.047812	0.047812
2014-12-03	0.0425774	0.0425774
2014-12-10	0.042274	0.042274
2014-12-17	0.0419726	0.0419726
2014-12-24	0.0416734	0.0416734
2014-12-31	0.0413763	0.0413763
2015-01-01	0.118173	0.118173
2015-01-08	0.11733	0.11733
2015-01-15	0.116494	0.116494
2015-01-22	0.115664	0.115664
2015-01-29	0.114839	0.114839
2015-02-05	0.114021	0.114021
2015-02-12	0.113208	0.113208
2015-02-19	0.112401	0.112401
2015-02-26	0.1116	0.1116
2015-03-05	0.110804	0.110804
2015-03-12	0.0896784	0.0896784
2015-03-19	0.0890384	0.0890384
2015-03-26	0.088404	0.088404
2015-04-02	0.0877736	0.0877736
2015-04-09	0.087148	0.087148
2015-04-16	0.0769325	0.0769325
2015-04-23	0.0763841	0.0763841
2015-04-30	0.0758396	0.0758396
2015-05-07	0.075299	0.075299
2015-05-14	0.0747622	0.0747622
2015-05-21	0.0742293	0.0742293
2015-05-28	0.0737002	0.0737002
2015-06-04	0.0731748	0.0731748
2015-06-11	0.0726531	0.0726531
2015-06-18	0.0721352	0.0721352
2015-06-25	0.071621	0.071621
2015-07-02	0.0711105	0.0711105
2015-07-09	0.0706036	0.0706036
2015-07-16	0.0577142	0.0577142
2015-07-23	0.0573028	0.0573028
2015-07-30	0.0568943	0.0568943
2015-08-06	0.0564887	0.0564887
2015-08-13	0.0560861	0.0560861
2015-08-20	0.0556862	0.0556862
2015-08-27	0.0552893	0.0552893
2015-09-03	0.0548952	0.0548952
2015-09-10	0.0545038	0.0545038
2015-09-17	0.0541154	0.0541154
2015-09-24	0.0537296	0.0537296
2015-10-01	0.0459538	0.0459538
2015-10-08	0.0456262	0.0456262
2015-10-15	0.0453009	0.0453009
2015-10-22	0.044978	0.044978
2015-10-29	0.0446574	0.0446574
2015-11-05	0.044339	0.044339
2015-11-12	0.044023	0.044023
2015-11-19	0.0437091	0.0437091
2015-11-26	0.0433975	0.0433975
2015-12-03	0.0430882	0.0430882
2015-12-10	0.0391726	0.0391726
2015-12-17	0.0388933	0.0388933
2015-12-24	0.0386161	0.0386161
2015-12-31	0.0383408	0.0383408
2016-01-01	0.0913216	0.0913216
2016-01-08	0.0906712	0.0906712
2016-01-15	0.0707746	0.0707746
2016-01-22	0.0702701	0.0702701
2016-01-29	0.0697692	0.0697692
2016-02-05	0.0692718	0.0692718
2016-02-12	0.068778	0.068778
2016-02-19	0.0682878	0.0682878
2016-02-26	0.067801	0.067801
2016-03-04	0.0673177	0.0673177
2016-03-11	0.0668378	0.0668378
2016-03-18	0.0663614	0.0663614
2016-03-25	0.0658882	0.0658882
2016-04-01	0.0530082	0.0530082
2016-04-08	0.0526303	0.0526303
2016-04-15	0.0522551	0.0522551
2016-04-22	0.0518826	0.0518826
2016-04-29	0.0515128	0.0515128
2016-05-06	0.0511456	0.0511456
2016-05-13	0.0353922	0.0353922
2016-05-20	0.0351399	0.0351399
2016-05-27	0.0348894	0.0348894
2016-06-03	0.0346407	0.0346407
2016-06-10	0.0343938	0.0343938
2016-06-17	0.0341486	0.0341486
2016-06-24	0.0339052	0.0339052
2016-07-01	0.0336635	0.0336635
2016-07-08	0.0334235	0.0334235
2016-07-15	0.0331853	0.0331853
2016-07-22	0.0329487	0.0329487
2016-07-29	0.0327138	0.0327138
2016-08-05	0.0324806	0.0324806
2016-08-12	0.026793	0.026793
2016-08-19	0.0266019	0.0266019
2016-08-26	0.0264123	0.0264123
2016-09-02	0.0262241	0.0262241
2016-09-09	0.0260371	0.0260371
2016-09-16	0.0258515	0.0258515
2016-09-23	0.0256672	0.0256672
2016-09-30	0.0254842	0.0254842
2016-10-07	0.0253026	0.0253026
2016-10-14	0.0251222	0.0251222
2016-10-21	0.0249431	0.0249431
2016-10-28	0.0247654	0.0247654
2016-11-04	0.0245888	0.0245888
2016-11-11	0.0244135	0.0244135
2016-11-18	0.0242395	0.0242395
2016-11-25	0.0240667	0.0240667
2016-12-02	0.0238951	0.0238951
2016-12-09	0.0237248	0.0237248
2016-12-16	0.0235557	0.0235557
2016-12-23	0.0233878	0.0233878
2016-12-30	0.023221	0.023221
2017-01-01	0.0531864	0.0531864
2017-01-08	0.0528072	0.0528072
2017-01-15	0.0524308	0.0524308
2017-01-22	0.052057	0.052057
2017-01-29	0.0516859	0.0516859
2017-02-05	0.028531	0.028531
2017-02-12	0.0283276	0.0283276
2017-02-19	0.0281257	0.0281257
2017-02-26	0.0279252	0.0279252
2017-03-05	0.0277262	0.0277262
2017-03-12	0.0275284	0.0275284
2017-03-19	0.0273314	0.0273314
2017-03-26	0.0271335	0.0271335
2017-04-02	0.0269283	0.0269283
2017-04-09	0.0267029	0.0267029
2017-04-16	0.026442	0.026442
2017-04-23	0.0261434	0.0261434
2017-04-30	0.0258185	0.0258185
2017-05-07	0.0254889	0.0254889
2017-05-14	0.0251641	0.0251641
2017-05-21	0.0184217	0.0184217
2017-05-28	0.0181877	0.0181877
2017-06-04	0.0179571	0.0179571
2017-06-11	0.0177299	0.0177299
2017-06-18	0.0175059	0.0175059
2017-06-25	0.0172852	0.0172852
2017-07-02	0.0170678	0.0170678
2017-07-09	0.0168534	0.0168534
2017-07-16	0.0166422	0.0166422
2017-07-23	0.016434	0.016434
2017-07-30	0.0162288	0.0162288
2017-08-06	0.0160267	0.0160267
2017-08-13	0.0158275	0.0158275
2017-08-20	0.0156312	0.0156312
2017-08-27	0.0128512	0.0128512
2017-09-03	0.0126926	0.0126926
2017-09-10	0.0125362	0.0125362
2017-09-17	0.0123822	0.0123822
2017-09-24	0.0122304	0.0122304
2017-10-01	0.0120808	0.0120808
2017-10-08	0.0119334	0.0119334
2017-10-15	0.0117882	0.0117882
2017-10-22	0.0116452	0.0116452
2017-10-29	0.0115042	0.0115042
2017-11-05	0.0113654	0.0113654
2017-11-12	0.0112286	0.0112286
2017-11-19	0.0110938	0.0110938
2017-11-26	0.010961	0.010961
2017-12-03	0.0108302	0.0108302
2017-12-10	0.0107013	0.0107013
2017-12-17	0.0105742	0.0105742
2017-12-24	0.0104492	0.0104492
2017-12-31	0.0103259	0.0103259
2018-01-01	0.0283508	0.0283508
2018-01-08	0.0280177	0.0280177
2018-01-15	0.0276894	0.0276894
2018-01-22	0.0273662	0.0273662
2018-01-29	0.0270477	0.0270477
2018-02-05	0.0267339	0.0267339
2018-02-12	0.0264249	0.0264249
2018-02-19	0.0261205	0.0261205
2018-02-26	0.0258206	0.0258206
2018-03-05	0.0255252	0.0255252
2018-03-12	0.0252342	0.0252342
2018-03-19	0.0249477	0.0249477
2018-03-26	0.0246654	0.0246654
2018-04-02	0.0243873	0.0243873
2018-04-09	0.0241134	0.0241134
2018-04-16	0.0238436	0.0238436
2018-04-23	0.0235779	0.0235779
2018-04-30	0.0233162	0.0233162
2018-05-07	0.0230584	0.0230584
2018-05-14	0.0228044	0.0228044
2018-05-21	0.0153233	0.0153233
2018-05-28	0.0151559	0.0151559
2018-06-04	0.014991	0.014991
2018-06-11	0.0148286	0.0148286
2018-06-18	0.0146687	0.0146687
2018-06-25	0.0145112	0.0145112
2018-07-02	0.0143561	0.0143561
2018-07-09	0.0142033	0.0142033
2018-07-16	0.0140527	0.0140527
2018-07-23	0.0139045	0.0139045
2018-07-30	0.0137584	0.0137584
2018-08-06	0.0136146	0.0136146
2018-08-13	0.0134728	0.0134728
2018-08-20	0.0133332	0.0133332
2018-08-27	0.0131958	0.0131958
2018-09-03	0.0130602	0.0130602
2018-09-10	0.0129268	0.0129268
2018-09-17	0.0127954	0.0127954
2018-09-24	0.0126659	0.0126659
2018-10-01	0.0125383	0.0125383
2018-10-08	0.0124126	0.0124126
2018-10-15	0.0122888	0.0122888
2018-10-22	0.0121668	0.0121668
2018-10-29	0.0120466	0.0120466
2018-11-05	0.0119281	0.0119281
2018-11-12	0.0118114	0.0118114
2018-11-19	0.0116964	0.0116964
2018-11-26	0.011583	0.011583
2018-12-03	0.0114714	0.0114714
2018-12-10	0.0113613	0.0113613
2018-12-17	0.0112528	0.0112528
2018-12-24	0.0111458	0.0111458
2018-12-31	0.0110404	0.0110404
2019-01-01	0.0558591	0.0558591
2019-01-08	0.0553338	0.0468986
2019-01-15	0.0548158	0.0464596
2019-01-22	0.054305	0.0460267
2019-01-29	0.0538013	0.0455999
2019-02-05	0.0533046	0.0401326
2019-02-12	0.0528148	0.0397639
2019-02-19	0.0523318	0.0394003
2019-02-26	0.0518553	0.0390418
2019-03-05	0.0513853	0.0347165
2019-03-12	0.0509217	0.0344034
2019-03-19	0.0504643	0.0340947
2019-03-26	0.050012	0.0337893
2019-04-02	0.0495629	0.0301176
2019-04-09	0.0491198	0.0298486
2019-04-16	0.0486826	0.0295832
2019-04-23	0.0482512	0.0293214
2019-04-30	0.0478255	0.029063
2019-05-07	0.0474054	0.0259234
2019-05-14	0.0469909	0.025697
2019-05-21	0.0465818	0.0254737
2019-05-28	0.0461779	0.0252531
2019-06-04	0.0457792	0.0225312
2019-06-11	0.0453857	0.0223378
2019-06-18	0.0449971	0.022147
2019-06-25	0.0446134	0.0219585
2019-07-02	0.0442346	0.019595
2019-07-09	0.0438605	0.0194296
2019-07-16	0.043491	0.0192662
2019-07-23	0.0431261	0.019105
2019-07-30	0.0427656	0.0189457
2019-08-06	0.0424095	0.0169094
2019-08-13	0.0420578	0.0167695
2019-08-20	0.0417102	0.0166313
2019-08-27	0.0413668	0.0164946
2019-09-03	0.0410274	0.0147238
2019-09-10	0.040692	0.0146037
2019-09-17	0.0403606	0.014485
2019-09-24	0.0400329	0.0143678
2019-10-01	0.039709	0.0142518
2019-10-08	0.0393888	0.0127235
2019-10-15	0.0390722	0.0126216
2019-10-22	0.0387593	0.0125207
2019-10-29	0.0384498	0.012421
2019-11-05	0.0381437	0.0110902
2019-11-12	0.037841	0.0110025
2019-11-19	0.0375415	0.0109157
2019-11-26	0.0372453	0.0108298
2019-12-03	0.0369523	0.00967032
2019-12-10	0.0366624	0.00959472
2019-12-17	0.0363756	0.00951992
2019-12-24	0.0360918	0.00944584
2019-12-31	0.035811	0.00937256
2020-01-01	0.087368	0.0552892
2020-01-08	0.0866904	0.0469391
2020-01-15	0.0860192	0.0465769
2020-01-22	0.0853552	0.0462182
2020-01-29	0.0846968	0.0458632
2020-02-05	0.0840464	0.040473
2020-02-12	0.0834016	0.0401634
2020-02-19	0.0827632	0.039857
2020-02-26	0.0821304	0.0395534
2020-03-04	0.0815048	0.0352323
2020-03-11	0.0808848	0.0349651
2020-03-18	0.0802704	0.0347005
2020-03-25	0.079662	0.0344383
2020-04-01	0.0790594	0.0307422
2020-04-08	0.0784625	0.0305109
2020-04-15	0.0778711	0.0302816
2020-04-22	0.0772852	0.0300545
2020-04-29	0.0767046	0.0298295
2020-05-06	0.0761294	0.0266423
2020-05-13	0.0755594	0.0264434
2020-05-20	0.0749946	0.0262464
2020-05-27	0.0744349	0.0260511
2020-06-03	0.0738801	0.0232711
2020-06-10	0.0733303	0.0230985
2020-06-17	0.0727854	0.0229274
2020-06-24	0.0722451	0.0227577
2020-07-01	0.0717097	0.0203305
2020-07-08	0.0711789	0.0201804
2020-07-15	0.0706527	0.0200317
2020-07-22	0.070131	0.0198842
2020-07-29	0.0696138	0.019738
2020-08-05	0.069101	0.0176337
2020-08-12	0.0685926	0.0175043
2020-08-19	0.0680884	0.0173761
2020-08-26	0.0675885	0.0172488
2020-09-02	0.0670927	0.0154104
2020-09-09	0.066601	0.0152978
2020-09-16	0.0661135	0.0151861
2020-09-23	0.06563	0.0150753
2020-09-30	0.0651504	0.0149654
2020-10-07	0.0646748	0.0133708
2020-10-14	0.064203	0.0132735
2020-10-21	0.0637351	0.013177
2020-10-28	0.063271	0.0130813
2020-11-04	0.0628106	0.0116877
2020-11-11	0.0623538	0.0116029
2020-11-18	0.0619007	0.0115188
2020-11-25	0.0614513	0.0114354
2020-12-02	0.0610054	0.0102173
2020-12-09	0.060563	0.0101434
2020-12-16	0.0601242	0.01007
2020-12-23	0.0596887	0.0099972
2020-12-30	0.0592566	0.00992504
2021-01-01	0.103625	0.0556456
2021-01-08	0.102875	0.0469958
2021-01-15	0.102132	0.0466569
2021-01-22	0.101395	0.0463208
2021-01-29	0.100664	0.0459874
2021-02-05	0.0999392	0.0405427
2021-02-12	0.09922	0.0402513
2021-02-19	0.0985064	0.0399622
2021-02-26	0.0977984	0.0396753
2021-03-05	0.097096	0.0353442
2021-03-12	0.0963984	0.0350907
2021-03-19	0.0957072	0.0348392
2021-03-26	0.0950208	0.0345897
2021-04-02	0.0943392	0.0308868
2021-04-09	0.093664	0.0306658
2021-04-16	0.0929928	0.0304463
2021-04-23	0.0923272	0.0302285
2021-04-30	0.0916664	0.0300123
2021-05-07	0.0910104	0.0268139
2021-05-14	0.09036	0.0266223
2021-05-21	0.0897136	0.0264321
2021-05-28	0.089072	0.0262432
2021-06-04	0.088436	0.0234494
2021-06-11	0.087804	0.0232819
2021-06-18	0.0871768	0.0231157
2021-06-25	0.0865536	0.0229506
2021-07-02	0.085936	0.020508
2021-07-09	0.0853224	0.0203616
2021-07-16	0.0847128	0.0202163
2021-07-23	0.0841088	0.020072
2021-07-30	0.083508	0.0199288
2021-08-06	0.082912	0.0178079
2021-08-13	0.0823208	0.0176809
2021-08-20	0.0817328	0.0175547
2021-08-27	0.0811504	0.0174295
2021-09-03	0.0805712	0.0155747
2021-09-10	0.0799963	0.0154636
2021-09-17	0.0794258	0.0153533
2021-09-24	0.0788592	0.0152438
2021-10-01	0.0782968	0.0151351
2021-10-08	0.0777384	0.0135245
2021-10-15	0.077184	0.013428
2021-10-22	0.0766335	0.0133322
2021-10-29	0.076087	0.0132372
2021-11-05	0.0755445	0.0118286
2021-11-12	0.0750058	0.0117442
2021-11-19	0.074471	0.0116605
2021-11-26	0.07394	0.0115774
2021-12-03	0.0734128	0.0103453
2021-12-10	0.0728894	0.0102716
2021-12-17	0.0723697	0.0101983
2021-12-24	0.0718538	0.0101256
2021-12-31	0.0713414	0.0100534
2022-01-01	0.111861	0.0557455
2022-01-08	0.111063	0.0470214
2022-01-15	0.110272	0.0466862
2022-01-22	0.109486	0.0463534
2022-01-29	0.108705	0.0460229
2022-02-05	0.10793	0.0405626
2022-02-12	0.10716	0.0402734
2022-02-19	0.106396	0.0399863
2022-02-26	0.105638	0.0397012
2022-03-05	0.104884	0.035366
2022-03-12	0.104136	0.0351138
2022-03-19	0.103393	0.0348634
2022-03-26	0.102656	0.0346148
2022-04-02	0.101923	0.0309096
2022-04-09	0.101196	0.0306892
2022-04-16	0.100474	0.0304702
2022-04-23	0.0997568	0.0302529
2022-04-30	0.0990456	0.030037
2022-05-07	0.0983384	0.0268363
2022-05-14	0.0976368	0.0266449
2022-05-21	0.09694	0.0264548
2022-05-28	0.096248	0.0262661
2022-06-04	0.0955608	0.0234701
2022-06-11	0.0948792	0.0233026
2022-06-18	0.0942024	0.0231364
2022-06-25	0.0935304	0.0229714
2022-07-02	0.0928632	0.0205266
2022-07-09	0.0922	0.0203802
2022-07-16	0.0915424	0.0202349
2022-07-23	0.0908896	0.0200906
2022-07-30	0.0902416	0.0199473
2022-08-06	0.0895976	0.0178245
2022-08-13	0.0889584	0.0176974
2022-08-20	0.088324	0.0175712
2022-08-27	0.0876936	0.0174458
2022-09-03	0.0870688	0.0155893
2022-09-10	0.0864472	0.0154782
2022-09-17	0.0858312	0.0153678
2022-09-24	0.0852184	0.0152582
2022-10-01	0.0846112	0.0151494
2022-10-08	0.0840072	0.0135372
2022-10-15	0.0834088	0.0134407
2022-10-22	0.0828136	0.0133449
2022-10-29	0.0822232	0.0132497
2022-11-05	0.0816368	0.0118397
2022-11-12	0.0810544	0.0117553
2022-11-19	0.0804768	0.0116715
2022-11-26	0.0799026	0.0115882
2022-12-03	0.0793329	0.0103551
2022-12-10	0.0787672	0.0102813
2022-12-17	0.0782056	0.0102079
2022-12-24	0.0776479	0.0101352
2022-12-31	0.0770943	0.0100629
2023-01-01	0.115726	0.0557529
2023-01-08	0.114902	0.047023
2023-01-15	0.114082	0.0466877
2023-01-22	0.113269	0.0463548
2023-01-29	0.112461	0.0460243
2023-02-05	0.111659	0.040563
2023-02-12	0.110863	0.0402738
2023-02-19	0.110073	0.0399866
2023-02-26	0.109288	0.0397016
2023-03-05	0.108509	0.0353662
2023-03-12	0.107735	0.0351141
2023-03-19	0.106967	0.0348638
2023-03-26	0.106204	0.0346152
2023-04-02	0.105447	0.0309101
2023-04-09	0.104695	0.0306898
2023-04-16	0.103949	0.030471
2023-04-23	0.103208	0.0302538
2023-04-30	0.102472	0.0300381
2023-05-07	0.101742	0.0268374
2023-05-14	0.101016	0.0266461
2023-05-21	0.100296	0.0264561
2023-05-28	0.0995808	0.0262675
2023-06-04	0.0988712	0.0234714
2023-06-11	0.0981664	0.0233041
2023-06-18	0.0974664	0.0231379
2023-06-25	0.0967712	0.022973
2023-07-02	0.0960816	0.0205282
2023-07-09	0.0953968	0.0203818
2023-07-16	0.0947168	0.0202365
2023-07-23	0.0940416	0.0200922
2023-07-30	0.0933712	0.019949
2023-08-06	0.0927056	0.0178261
2023-08-13	0.0920448	0.017699
2023-08-20	0.091388	0.0175729
2023-08-27	0.0907368	0.0174476
2023-09-03	0.0900896	0.0155909
2023-09-10	0.089448	0.0154798
2023-09-17	0.0888104	0.0153694
2023-09-24	0.0881768	0.0152598
2023-10-01	0.087548	0.015151
2023-10-08	0.086924	0.0135387
2023-10-15	0.0863048	0.0134422
2023-10-22	0.0856896	0.0133464
2023-10-29	0.0850784	0.0132513
2023-11-05	0.084472	0.0118411
2023-11-12	0.0838696	0.0117567
2023-11-19	0.083272	0.0116729
2023-11-26	0.0826784	0.0115897
2023-12-03	0.0820888	0.0103564
2023-12-10	0.081504	0.0102826
2023-12-17	0.0809224	0.0102092
2023-12-24	0.0803456	0.0101365
2023-12-31	0.0797731	0.0100642
2024-01-01	0.117538	0.0557539
2024-01-08	0.116699	0.0470232
2024-01-15	0.115867	0.046688
2024-01-22	0.115042	0.0463552
2024-01-29	0.114222	0.0460247
2024-02-05	0.113407	0.0405632
2024-02-12	0.112598	0.0402741
2024-02-19	0.111796	0.039987
2024-02-26	0.110999	0.0397019
2024-03-04	0.110208	0.0353665
2024-03-11	0.109422	0.0351144
2024-03-18	0.108642	0.0348641
2024-03-25	0.107868	0.0346155
2024-04-01	0.107099	0.0309104
2024-04-08	0.106335	0.0306901
2024-04-15	0.105578	0.0304713
2024-04-22	0.104825	0.0302541
2024-04-29	0.104078	0.0300384
2024-05-06	0.103336	0.0268377
2024-05-13	0.102599	0.0266464
2024-05-20	0.101868	0.0264564
2024-05-27	0.101142	0.0262678
2024-06-03	0.100421	0.0234717
2024-06-10	0.0997048	0.0233044
2024-06-17	0.0989936	0.0231382
2024-06-24	0.098288	0.0229734
2024-07-01	0.0975872	0.0205285
2024-07-08	0.096892	0.0203821
2024-07-15	0.0962008	0.0202368
2024-07-22	0.0955152	0.0200926
2024-07-29	0.0948344	0.0199494
2024-08-05	0.0941584	0.0178264
2024-08-12	0.0934872	0.0176993
2024-08-19	0.0928208	0.0175731
2024-08-26	0.0921592	0.0174478
2024-09-02	0.0915024	0.0155911
2024-09-09	0.0908496	0.01548
2024-09-16	0.0902024	0.0153697
2024-09-23	0.0895592	0.0152601
2024-09-30	0.0889208	0.0151513
2024-10-07	0.0882872	0.013539
2024-10-14	0.0876576	0.0134425
2024-10-21	0.0870328	0.0133466
2024-10-28	0.0864128	0.0132515
2024-11-04	0.0857968	0.0118414
2024-11-11	0.0851848	0.0117569
2024-11-18	0.0845776	0.0116731
2024-11-25	0.0839744	0.0115899
2024-12-02	0.083376	0.0103566
2024-12-09	0.0827816	0.0102827
2024-12-16	0.082192	0.0102094
2024-12-23	0.0816056	0.0101366
2024-12-30	0.081024	0.0100644
2025-01-01	0.11839	0.055754
2025-01-08	0.117546	0.0470232
2025-01-15	0.116709	0.046688
2025-01-22	0.115877	0.0463552
2025-01-29	0.11505	0.0460248
2025-02-05	0.11423	0.0405632
2025-02-12	0.113416	0.0402741
2025-02-19	0.112607	0.039987
2025-02-26	0.111805	0.0397019
2025-03-05	0.111008	0.0353665
2025-03-12	0.110217	0.0351144
2025-03-19	0.109431	0.0348641
2025-03-26	0.10865	0.0346156
2025-04-02	0.107876	0.0309104
2025-04-09	0.107107	0.0306901
2025-04-16	0.106344	0.0304713
2025-04-23	0.105586	0.0302541
2025-04-30	0.104833	0.0300384
2025-05-07	0.104086	0.0268377
2025-05-14	0.103344	0.0266464
2025-05-21	0.102607	0.0264564
2025-05-28	0.101876	0.0262678
2025-06-04	0.10115	0.0234718
2025-06-11	0.100428	0.0233044
2025-06-18	0.0997128	0.0231383
2025-06-25	0.0990016	0.0229734
2025-07-02	0.098296	0.0205285
2025-07-09	0.0975952	0.0203822
2025-07-16	0.0968992	0.0202368
2025-07-23	0.0962088	0.0200926
2025-07-30	0.0955232	0.0199494
2025-08-06	0.0948424	0.0178264
2025-08-13	0.0941656	0.0176994
2025-08-20	0.0934944	0.0175731
2025-08-27	0.092828	0.0174479
2025-09-03	0.0921664	0.0155911
2025-09-10	0.0915096	0.01548
2025-09-17	0.0908568	0.0153697
2025-09-24	0.0902096	0.0152601
2025-10-01	0.0895664	0.0151513
2025-10-08	0.088928	0.013539
2025-10-15	0.0882944	0.0134425
2025-10-22	0.0876648	0.0133466
2025-10-29	0.08704	0.0132515
2025-11-05	0.0864192	0.0118414
2025-11-12	0.0858032	0.011757
2025-11-19	0.0851912	0.0116731
2025-11-26	0.084584	0.0115899
2025-12-03	0.0839816	0.0103566
2025-12-10	0.0833824	0.0102827
2025-12-17	0.082788	0.0102094
2025-12-24	0.0821984	0.0101366
2025-12-31	0.081612	0.0100644
2026-01-01	0.118793	0.055754
2026-01-08	0.117946	0.0470232
2026-01-15	0.117106	0.046688
2026-01-22	0.11627	0.0463552
2026-01-29	0.115442	0.0460248
2026-02-05	0.114619	0.0405632
2026-02-12	0.113802	0.0402741
2026-02-19	0.11299	0.039987
2026-02-26	0.112186	0.0397019
2026-03-05	0.111386	0.0353665
2026-03-12	0.110591	0.0351144
2026-03-19	0.109803	0.0348641
2026-03-26	0.109021	0.0346156
2026-04-02	0.108243	0.0309104
2026-04-09	0.107472	0.0306901
2026-04-16	0.106706	0.0304713
2026-04-23	0.105945	0.0302541
2026-04-30	0.10519	0.0300384
2026-05-07	0.10444	0.0268377
2026-05-14	0.103695	0.0266464
2026-05-21	0.102956	0.0264565
2026-05-28	0.102222	0.0262678
2026-06-04	0.101494	0.0234718
2026-06-11	0.10077	0.0233044
2026-06-18	0.100052	0.0231383
2026-06-25	0.0993384	0.0229734
2026-07-02	0.0986304	0.0205285
2026-07-09	0.0979272	0.0203822
2026-07-16	0.0972296	0.0202368
2026-07-23	0.096536	0.0200926
2026-07-30	0.095848	0.0199494
2026-08-06	0.0951648	0.0178264
2026-08-13	0.0944864	0.0176994
2026-08-20	0.0938128	0.0175731
2026-08-27	0.093144	0.0174479
2026-09-03	0.09248	0.0155911
2026-09-10	0.0918208	0.01548
2026-09-17	0.0911664	0.0153697
2026-09-24	0.0905168	0.0152601
2026-10-01	0.0898712	0.0151513
2026-10-08	0.0892304	0.013539
2026-10-15	0.0885944	0.0134425
2026-10-22	0.0879632	0.0133466
2026-10-29	0.087336	0.0132515
2026-11-05	0.0867136	0.0118414
2026-11-12	0.0860952	0.011757
2026-11-19	0.0854816	0.0116731
2026-11-26	0.084872	0.0115899
2026-12-03	0.0842672	0.0103566
2026-12-10	0.0836664	0.0102827
2026-12-17	0.0830696	0.0102094
2026-12-24	0.0824776	0.0101366
2026-12-31	0.0818896	0.0100644
2027-01-01	0.118984	0.055754
2027-01-08	0.118135	0.0470232
2027-01-15	0.117294	0.046688
2027-01-22	0.116458	0.0463552
2027-01-29	0.115627	0.0460248
2027-02-05	0.114803	0.0405632
2027-02-12	0.113985	0.0402741
2027-02-19	0.113172	0.039987
2027-02-26	0.112365	0.0397019
2027-03-05	0.111564	0.0353665
2027-03-12	0.110769	0.0351144
2027-03-19	0.109979	0.0348641
2027-03-26	0.109195	0.0346156
2027-04-02	0.108417	0.0309104
2027-04-09	0.107644	0.0306901
2027-04-16	0.106877	0.0304713
2027-04-23	0.106115	0.0302541
2027-04-30	0.105358	0.0300384
2027-05-07	0.104607	0.0268377
2027-05-14	0.103862	0.0266464
2027-05-21	0.103122	0.0264565
2027-05-28	0.102386	0.0262678
2027-06-04	0.101656	0.0234718
2027-06-11	0.100932	0.0233044
2027-06-18	0.100212	0.0231383
2027-06-25	0.0994976	0.0229734
2027-07-02	0.0987888	0.0205285
2027-07-09	0.098084	0.0203822
2027-07-16	0.0973848	0.0202368
2027-07-23	0.0966912	0.0200926
2027-07-30	0.0960016	0.0199494
2027-08-06	0.0953176	0.0178264
2027-08-13	0.0946376	0.0176994
2027-08-20	0.0939632	0.0175731
2027-08-27	0.0932936	0.0174479
2027-09-03	0.0926288	0.0155911
2027-09-10	0.091968	0.01548
2027-09-17	0.0913128	0.0153697
2027-09-24	0.0906616	0.0152601
2027-10-01	0.0900152	0.0151513
2027-10-08	0.0893736	0.013539
2027-10-15	0.0887368	0.0134425
2027-10-22	0.088104	0.0133466
2027-10-29	0.087476	0.0132515
2027-11-05	0.086852	0.0118414
2027-11-12	0.0862336	0.011757
2027-11-19	0.0856184	0.0116731
2027-11-26	0.085008	0.0115899
2027-12-03	0.0844024	0.0103566
2027-12-10	0.0838008	0.0102827
2027-12-17	0.0832032	0.0102094
2027-12-24	0.0826104	0.0101366
2027-12-31	0.0820216	0.0100644
2028-01-01	0.119074	0.055754
2028-01-08	0.118225	0.0470232
2028-01-15	0.117382	0.046688
2028-01-22	0.116546	0.0463552
2028-01-29	0.115714	0.0460248
2028-02-05	0.11489	0.0405632
2028-02-12	0.114071	0.0402741
2028-02-19	0.113258	0.039987
2028-02-26	0.11245	0.0397019
2028-03-04	0.111649	0.0353665
2028-03-11	0.110853	0.0351144
2028-03-18	0.110062	0.0348641
2028-03-25	0.109278	0.0346156
2028-04-01	0.108499	0.0309104
2028-04-08	0.107726	0.0306901
2028-04-15	0.106958	0.0304713
2028-04-22	0.106195	0.0302541
2028-04-29	0.105438	0.0300384
2028-05-06	0.104686	0.0268377
2028-05-13	0.103941	0.0266464
2028-05-20	0.103199	0.0264565
2028-05-27	0.102464	0.0262678
2028-06-03	0.101734	0.0234718
2028-06-10	0.101008	0.0233044
2028-06-17	0.100288	0.0231383
2028-06-24	0.0995736	0.0229734
2028-07-01	0.0988632	0.0205285
2028-07-08	0.0981584	0.0203822
2028-07-15	0.0974592	0.0202368
2028-07-22	0.096764	0.0200926
2028-07-29	0.0960744	0.0199494
2028-08-05	0.0953896	0.0178264
2028-08-12	0.0947096	0.0176994
2028-08-19	0.0940344	0.0175731
2028-08-26	0.093364	0.0174479
2028-09-02	0.0926984	0.0155911
2028-09-09	0.0920376	0.01548
2028-09-16	0.0913816	0.0153697
2028-09-23	0.0907304	0.0152601
2028-09-30	0.090084	0.0151513
2028-10-07	0.0894416	0.013539
2028-10-14	0.088804	0.0134425
2028-10-21	0.0881712	0.0133466
2028-10-28	0.0875424	0.0132515
2028-11-04	0.0869184	0.0118414
2028-11-11	0.0862984	0.011757
2028-11-18	0.0856832	0.0116731
2028-11-25	0.0850728	0.0115899
2028-12-02	0.0844664	0.0103566
2028-12-09	0.083864	0.0102827
2028-12-16	0.0832664	0.0102094
2028-12-23	0.0826728	0.0101366
2028-12-30	0.0820832	0.0100644

## Sheet: Fig. 3(e)
Date	Model_No_Control	Model_Monthly_Control
2013-01-01	0.144022	0.144022
2013-01-08	0.142996	0.142996
2013-01-15	0.141977	0.141977
2013-01-22	0.140965	0.140965
2013-01-29	0.13996	0.13996
2013-02-05	0.138962	0.138962
2013-02-12	0.137971	0.137971
2013-02-19	0.136988	0.136988
2013-02-26	0.136011	0.136011
2013-03-05	0.135042	0.135042
2013-03-12	0.134079	0.134079
2013-03-19	0.133123	0.133123
2013-03-26	0.132174	0.132174
2013-04-02	0.131232	0.131232
2013-04-09	0.130297	0.130297
2013-04-16	0.129368	0.129368
2013-04-23	0.128446	0.128446
2013-04-30	0.12753	0.12753
2013-05-07	0.126621	0.126621
2013-05-14	0.125718	0.125718
2013-05-21	0.124822	0.124822
2013-05-28	0.123933	0.123933
2013-06-04	0.123049	0.123049
2013-06-11	0.122172	0.122172
2013-06-18	0.121301	0.121301
2013-06-25	0.120436	0.120436
2013-07-02	0.119578	0.119578
2013-07-09	0.118726	0.118726
2013-07-16	0.117879	0.117879
2013-07-23	0.117038	0.117038
2013-07-30	0.116205	0.116205
2013-08-06	0.115376	0.115376
2013-08-13	0.114554	0.114554
2013-08-20	0.113737	0.113737
2013-08-27	0.112926	0.112926
2013-09-03	0.112122	0.112122
2013-09-10	0.111322	0.111322
2013-09-17	0.110529	0.110529
2013-09-24	0.109741	0.109741
2013-10-01	0.108958	0.108958
2013-10-08	0.108182	0.108182
2013-10-15	0.10741	0.10741
2013-10-22	0.106645	0.106645
2013-10-29	0.063539	0.063539
2013-11-05	0.063086	0.063086
2013-11-12	0.0626363	0.0626363
2013-11-19	0.0621898	0.0621898
2013-11-26	0.0617465	0.0617465
2013-12-03	0.0613063	0.0613063
2013-12-10	0.0608693	0.0608693
2013-12-17	0.0604354	0.0604354
2013-12-24	0.0600046	0.0600046
2013-12-31	0.0595769	0.0595769
2014-01-01	0.127652	0.127652
2014-01-08	0.110114	0.110114
2014-01-15	0.10933	0.10933
2014-01-22	0.10855	0.10855
2014-01-29	0.107776	0.107776
2014-02-05	0.107008	0.107008
2014-02-12	0.106245	0.106245
2014-02-19	0.105488	0.105488
2014-02-26	0.104736	0.104736
2014-03-05	0.10399	0.10399
2014-03-12	0.09912	0.09912
2014-03-19	0.0984136	0.0984136
2014-03-26	0.097712	0.097712
2014-04-02	0.0970152	0.0970152
2014-04-09	0.0963232	0.0963232
2014-04-16	0.0956368	0.0956368
2014-04-23	0.0949552	0.0949552
2014-04-30	0.0903648	0.0903648
2014-05-07	0.0897208	0.0897208
2014-05-14	0.0890816	0.0890816
2014-05-21	0.0884464	0.0884464
2014-05-28	0.087816	0.087816
2014-06-04	0.0871896	0.0871896
2014-06-11	0.086568	0.086568
2014-06-18	0.0859512	0.0859512
2014-06-25	0.0767934	0.0767934
2014-07-02	0.076246	0.076246
2014-07-09	0.0757025	0.0757025
2014-07-16	0.0751628	0.0751628
2014-07-23	0.074627	0.074627
2014-07-30	0.074095	0.074095
2014-08-06	0.0735669	0.0735669
2014-08-13	0.0730425	0.0730425
2014-08-20	0.0725218	0.0725218
2014-08-27	0.0591938	0.0591938
2014-09-03	0.0587719	0.0587719
2014-09-10	0.058353	0.058353
2014-09-17	0.057937	0.057937
2014-09-24	0.057524	0.057524
2014-10-01	0.0506282	0.0506282
2014-10-08	0.0502673	0.0502673
2014-10-15	0.049909	0.049909
2014-10-22	0.0495532	0.0495532
2014-10-29	0.0491999	0.0491999
2014-11-05	0.0488492	0.0488492
2014-11-12	0.048501	0.048501
2014-11-19	0.0481553	0.0481553
2014-11-26	0.047812	0.047812
2014-12-03	0.0425774	0.0425774
2014-12-10	0.042274	0.042274
2014-12-17	0.0419726	0.0419726
2014-12-24	0.0416734	0.0416734
2014-12-31	0.0413763	0.0413763
2015-01-01	0.118173	0.118173
2015-01-08	0.11733	0.11733
2015-01-15	0.116494	0.116494
2015-01-22	0.115664	0.115664
2015-01-29	0.114839	0.114839
2015-02-05	0.114021	0.114021
2015-02-12	0.113208	0.113208
2015-02-19	0.112401	0.112401
2015-02-26	0.1116	0.1116
2015-03-05	0.110804	0.110804
2015-03-12	0.0896784	0.0896784
2015-03-19	0.0890384	0.0890384
2015-03-26	0.088404	0.088404
2015-04-02	0.0877736	0.0877736
2015-04-09	0.087148	0.087148
2015-04-16	0.0769325	0.0769325
2015-04-23	0.0763841	0.0763841
2015-04-30	0.0758396	0.0758396
2015-05-07	0.075299	0.075299
2015-05-14	0.0747622	0.0747622
2015-05-21	0.0742293	0.0742293
2015-05-28	0.0737002	0.0737002
2015-06-04	0.0731748	0.0731748
2015-06-11	0.0726531	0.0726531
2015-06-18	0.0721352	0.0721352
2015-06-25	0.071621	0.071621
2015-07-02	0.0711105	0.0711105
2015-07-09	0.0706036	0.0706036
2015-07-16	0.0577142	0.0577142
2015-07-23	0.0573028	0.0573028
2015-07-30	0.0568943	0.0568943
2015-08-06	0.0564887	0.0564887
2015-08-13	0.0560861	0.0560861
2015-08-20	0.0556862	0.0556862
2015-08-27	0.0552893	0.0552893
2015-09-03	0.0548952	0.0548952
2015-09-10	0.0545038	0.0545038
2015-09-17	0.0541154	0.0541154
2015-09-24	0.0537296	0.0537296
2015-10-01	0.0459538	0.0459538
2015-10-08	0.0456262	0.0456262
2015-10-15	0.0453009	0.0453009
2015-10-22	0.044978	0.044978
2015-10-29	0.0446574	0.0446574
2015-11-05	0.044339	0.044339
2015-11-12	0.044023	0.044023
2015-11-19	0.0437091	0.0437091
2015-11-26	0.0433975	0.0433975
2015-12-03	0.0430882	0.0430882
2015-12-10	0.0391726	0.0391726
2015-12-17	0.0388933	0.0388933
2015-12-24	0.0386161	0.0386161
2015-12-31	0.0383408	0.0383408
2016-01-01	0.0913216	0.0913216
2016-01-08	0.0906712	0.0906712
2016-01-15	0.0707746	0.0707746
2016-01-22	0.0702701	0.0702701
2016-01-29	0.0697692	0.0697692
2016-02-05	0.0692718	0.0692718
2016-02-12	0.068778	0.068778
2016-02-19	0.0682878	0.0682878
2016-02-26	0.067801	0.067801
2016-03-04	0.0673177	0.0673177
2016-03-11	0.0668378	0.0668378
2016-03-18	0.0663614	0.0663614
2016-03-25	0.0658882	0.0658882
2016-04-01	0.0530082	0.0530082
2016-04-08	0.0526303	0.0526303
2016-04-15	0.0522551	0.0522551
2016-04-22	0.0518826	0.0518826
2016-04-29	0.0515128	0.0515128
2016-05-06	0.0511456	0.0511456
2016-05-13	0.0353922	0.0353922
2016-05-20	0.0351399	0.0351399
2016-05-27	0.0348894	0.0348894
2016-06-03	0.0346407	0.0346407
2016-06-10	0.0343938	0.0343938
2016-06-17	0.0341486	0.0341486
2016-06-24	0.0339052	0.0339052
2016-07-01	0.0336635	0.0336635
2016-07-08	0.0334235	0.0334235
2016-07-15	0.0331853	0.0331853
2016-07-22	0.0329487	0.0329487
2016-07-29	0.0327138	0.0327138
2016-08-05	0.0324806	0.0324806
2016-08-12	0.026793	0.026793
2016-08-19	0.0266019	0.0266019
2016-08-26	0.0264123	0.0264123
2016-09-02	0.0262241	0.0262241
2016-09-09	0.0260371	0.0260371
2016-09-16	0.0258515	0.0258515
2016-09-23	0.0256672	0.0256672
2016-09-30	0.0254842	0.0254842
2016-10-07	0.0253026	0.0253026
2016-10-14	0.0251222	0.0251222
2016-10-21	0.0249431	0.0249431
2016-10-28	0.0247654	0.0247654
2016-11-04	0.0245888	0.0245888
2016-11-11	0.0244135	0.0244135
2016-11-18	0.0242395	0.0242395
2016-11-25	0.0240667	0.0240667
2016-12-02	0.0238951	0.0238951
2016-12-09	0.0237248	0.0237248
2016-12-16	0.0235557	0.0235557
2016-12-23	0.0233878	0.0233878
2016-12-30	0.023221	0.023221
2017-01-01	0.0531864	0.0531864
2017-01-08	0.0528072	0.0528072
2017-01-15	0.0524308	0.0524308
2017-01-22	0.052057	0.052057
2017-01-29	0.0516859	0.0516859
2017-02-05	0.028531	0.028531
2017-02-12	0.0283276	0.0283276
2017-02-19	0.0281257	0.0281257
2017-02-26	0.0279252	0.0279252
2017-03-05	0.0277262	0.0277262
2017-03-12	0.0275284	0.0275284
2017-03-19	0.0273314	0.0273314
2017-03-26	0.0271335	0.0271335
2017-04-02	0.0269283	0.0269283
2017-04-09	0.0267029	0.0267029
2017-04-16	0.026442	0.026442
2017-04-23	0.0261434	0.0261434
2017-04-30	0.0258185	0.0258185
2017-05-07	0.0254889	0.0254889
2017-05-14	0.0251641	0.0251641
2017-05-21	0.0184217	0.0184217
2017-05-28	0.0181877	0.0181877
2017-06-04	0.0179571	0.0179571
2017-06-11	0.0177299	0.0177299
2017-06-18	0.0175059	0.0175059
2017-06-25	0.0172852	0.0172852
2017-07-02	0.0170678	0.0170678
2017-07-09	0.0168534	0.0168534
2017-07-16	0.0166422	0.0166422
2017-07-23	0.016434	0.016434
2017-07-30	0.0162288	0.0162288
2017-08-06	0.0160267	0.0160267
2017-08-13	0.0158275	0.0158275
2017-08-20	0.0156312	0.0156312
2017-08-27	0.0128512	0.0128512
2017-09-03	0.0126926	0.0126926
2017-09-10	0.0125362	0.0125362
2017-09-17	0.0123822	0.0123822
2017-09-24	0.0122304	0.0122304
2017-10-01	0.0120808	0.0120808
2017-10-08	0.0119334	0.0119334
2017-10-15	0.0117882	0.0117882
2017-10-22	0.0116452	0.0116452
2017-10-29	0.0115042	0.0115042
2017-11-05	0.0113654	0.0113654
2017-11-12	0.0112286	0.0112286
2017-11-19	0.0110938	0.0110938
2017-11-26	0.010961	0.010961
2017-12-03	0.0108302	0.0108302
2017-12-10	0.0107013	0.0107013
2017-12-17	0.0105742	0.0105742
2017-12-24	0.0104492	0.0104492
2017-12-31	0.0103259	0.0103259
2018-01-01	0.0283508	0.0283508
2018-01-08	0.0280177	0.0280177
2018-01-15	0.0276894	0.0276894
2018-01-22	0.0273662	0.0273662
2018-01-29	0.0270477	0.0270477
2018-02-05	0.0267339	0.0267339
2018-02-12	0.0264249	0.0264249
2018-02-19	0.0261205	0.0261205
2018-02-26	0.0258206	0.0258206
2018-03-05	0.0255252	0.0255252
2018-03-12	0.0252342	0.0252342
2018-03-19	0.0249477	0.0249477
2018-03-26	0.0246654	0.0246654
2018-04-02	0.0243873	0.0243873
2018-04-09	0.0241134	0.0241134
2018-04-16	0.0238436	0.0238436
2018-04-23	0.0235779	0.0235779
2018-04-30	0.0233162	0.0233162
2018-05-07	0.0230584	0.0230584
2018-05-14	0.0228044	0.0228044
2018-05-21	0.0153233	0.0153233
2018-05-28	0.0151559	0.0151559
2018-06-04	0.014991	0.014991
2018-06-11	0.0148286	0.0148286
2018-06-18	0.0146687	0.0146687
2018-06-25	0.0145112	0.0145112
2018-07-02	0.0143561	0.0143561
2018-07-09	0.0142033	0.0142033
2018-07-16	0.0140527	0.0140527
2018-07-23	0.0139045	0.0139045
2018-07-30	0.0137584	0.0137584
2018-08-06	0.0136146	0.0136146
2018-08-13	0.0134728	0.0134728
2018-08-20	0.0133332	0.0133332
2018-08-27	0.0131958	0.0131958
2018-09-03	0.0130602	0.0130602
2018-09-10	0.0129268	0.0129268
2018-09-17	0.0127954	0.0127954
2018-09-24	0.0126659	0.0126659
2018-10-01	0.0125383	0.0125383
2018-10-08	0.0124126	0.0124126
2018-10-15	0.0122888	0.0122888
2018-10-22	0.0121668	0.0121668
2018-10-29	0.0120466	0.0120466
2018-11-05	0.0119281	0.0119281
2018-11-12	0.0118114	0.0118114
2018-11-19	0.0116964	0.0116964
2018-11-26	0.011583	0.011583
2018-12-03	0.0114714	0.0114714
2018-12-10	0.0113613	0.0113613
2018-12-17	0.0112528	0.0112528
2018-12-24	0.0111458	0.0111458
2018-12-31	0.0110404	0.0110404
2019-01-01	0.0558591	0.0558591
2019-01-08	0.0553338	0.0468986
2019-01-15	0.0548158	0.0464596
2019-01-22	0.054305	0.0460267
2019-01-29	0.0538013	0.0455999
2019-02-05	0.0533046	0.0401326
2019-02-12	0.0528148	0.0397639
2019-02-19	0.0523318	0.0394003
2019-02-26	0.0518553	0.0390418
2019-03-05	0.0513853	0.0347165
2019-03-12	0.0509217	0.0344034
2019-03-19	0.0504643	0.0340947
2019-03-26	0.050012	0.0337893
2019-04-02	0.0495629	0.0301176
2019-04-09	0.0491198	0.0298486
2019-04-16	0.0486826	0.0295832
2019-04-23	0.0482512	0.0293214
2019-04-30	0.0478255	0.029063
2019-05-07	0.0474054	0.0259234
2019-05-14	0.0469909	0.025697
2019-05-21	0.0465818	0.0254737
2019-05-28	0.0461779	0.0252531
2019-06-04	0.0457792	0.0225312
2019-06-11	0.0453857	0.0223378
2019-06-18	0.0449971	0.022147
2019-06-25	0.0446134	0.0219585
2019-07-02	0.0442346	0.019595
2019-07-09	0.0438605	0.0194296
2019-07-16	0.043491	0.0192662
2019-07-23	0.0431261	0.019105
2019-07-30	0.0427656	0.0189457
2019-08-06	0.0424095	0.0169094
2019-08-13	0.0420578	0.0167695
2019-08-20	0.0417102	0.0166313
2019-08-27	0.0413668	0.0164946
2019-09-03	0.0410274	0.0147238
2019-09-10	0.040692	0.0146037
2019-09-17	0.0403606	0.014485
2019-09-24	0.0400329	0.0143678
2019-10-01	0.039709	0.0142518
2019-10-08	0.0393888	0.0127235
2019-10-15	0.0390722	0.0126216
2019-10-22	0.0387593	0.0125207
2019-10-29	0.0384498	0.012421
2019-11-05	0.0381437	0.0110902
2019-11-12	0.037841	0.0110025
2019-11-19	0.0375415	0.0109157
2019-11-26	0.0372453	0.0108298
2019-12-03	0.0369523	0.00967032
2019-12-10	0.0366624	0.00959472
2019-12-17	0.0363756	0.00951992
2019-12-24	0.0360918	0.00944584
2019-12-31	0.035811	0.00937256
2020-01-01	0.087368	0.0552892
2020-01-08	0.0866904	0.0469391
2020-01-15	0.0860192	0.0465769
2020-01-22	0.0853552	0.0462182
2020-01-29	0.0846968	0.0458632
2020-02-05	0.0840464	0.040473
2020-02-12	0.0834016	0.0401634
2020-02-19	0.0827632	0.039857
2020-02-26	0.0821304	0.0395534
2020-03-04	0.0815048	0.0352323
2020-03-11	0.0808848	0.0349651
2020-03-18	0.0802704	0.0347005
2020-03-25	0.079662	0.0344383
2020-04-01	0.0790594	0.0307422
2020-04-08	0.0784625	0.0305109
2020-04-15	0.0778711	0.0302816
2020-04-22	0.0772852	0.0300545
2020-04-29	0.0767046	0.0298295
2020-05-06	0.0761294	0.0266423
2020-05-13	0.0755594	0.0264434
2020-05-20	0.0749946	0.0262464
2020-05-27	0.0744349	0.0260511
2020-06-03	0.0738801	0.0232711
2020-06-10	0.0733303	0.0230985
2020-06-17	0.0727854	0.0229274
2020-06-24	0.0722451	0.0227577
2020-07-01	0.0717097	0.0203305
2020-07-08	0.0711789	0.0201804
2020-07-15	0.0706527	0.0200317
2020-07-22	0.070131	0.0198842
2020-07-29	0.0696138	0.019738
2020-08-05	0.069101	0.0176337
2020-08-12	0.0685926	0.0175043
2020-08-19	0.0680884	0.0173761
2020-08-26	0.0675885	0.0172488
2020-09-02	0.0670927	0.0154104
2020-09-09	0.066601	0.0152978
2020-09-16	0.0661135	0.0151861
2020-09-23	0.06563	0.0150753
2020-09-30	0.0651504	0.0149654
2020-10-07	0.0646748	0.0133708
2020-10-14	0.064203	0.0132735
2020-10-21	0.0637351	0.013177
2020-10-28	0.063271	0.0130813
2020-11-04	0.0628106	0.0116877
2020-11-11	0.0623538	0.0116029
2020-11-18	0.0619007	0.0115188
2020-11-25	0.0614513	0.0114354
2020-12-02	0.0610054	0.0102173
2020-12-09	0.060563	0.0101434
2020-12-16	0.0601242	0.01007
2020-12-23	0.0596887	0.0099972
2020-12-30	0.0592566	0.00992504
2021-01-01	0.103625	0.0556456
2021-01-08	0.102875	0.0469958
2021-01-15	0.102132	0.0466569
2021-01-22	0.101395	0.0463208
2021-01-29	0.100664	0.0459874
2021-02-05	0.0999392	0.0405427
2021-02-12	0.09922	0.0402513
2021-02-19	0.0985064	0.0399622
2021-02-26	0.0977984	0.0396753
2021-03-05	0.097096	0.0353442
2021-03-12	0.0963984	0.0350907
2021-03-19	0.0957072	0.0348392
2021-03-26	0.0950208	0.0345897
2021-04-02	0.0943392	0.0308868
2021-04-09	0.093664	0.0306658
2021-04-16	0.0929928	0.0304463
2021-04-23	0.0923272	0.0302285
2021-04-30	0.0916664	0.0300123
2021-05-07	0.0910104	0.0268139
2021-05-14	0.09036	0.0266223
2021-05-21	0.0897136	0.0264321
2021-05-28	0.089072	0.0262432
2021-06-04	0.088436	0.0234494
2021-06-11	0.087804	0.0232819
2021-06-18	0.0871768	0.0231157
2021-06-25	0.0865536	0.0229506
2021-07-02	0.085936	0.020508
2021-07-09	0.0853224	0.0203616
2021-07-16	0.0847128	0.0202163
2021-07-23	0.0841088	0.020072
2021-07-30	0.083508	0.0199288
2021-08-06	0.082912	0.0178079
2021-08-13	0.0823208	0.0176809
2021-08-20	0.0817328	0.0175547
2021-08-27	0.0811504	0.0174295
2021-09-03	0.0805712	0.0155747
2021-09-10	0.0799963	0.0154636
2021-09-17	0.0794258	0.0153533
2021-09-24	0.0788592	0.0152438
2021-10-01	0.0782968	0.0151351
2021-10-08	0.0777384	0.0135245
2021-10-15	0.077184	0.013428
2021-10-22	0.0766335	0.0133322
2021-10-29	0.076087	0.0132372
2021-11-05	0.0755445	0.0118286
2021-11-12	0.0750058	0.0117442
2021-11-19	0.074471	0.0116605
2021-11-26	0.07394	0.0115774
2021-12-03	0.0734128	0.0103453
2021-12-10	0.0728894	0.0102716
2021-12-17	0.0723697	0.0101983
2021-12-24	0.0718538	0.0101256
2021-12-31	0.0713414	0.0100534
2022-01-01	0.111861	0.0557455
2022-01-08	0.111062	0.047021
2022-01-15	0.110254	0.0466801
2022-01-22	0.109341	0.0463015
2022-01-29	0.10817	0.0458179
2022-02-05	0.106799	0.0401619
2022-02-12	0.105362	0.0396234
2022-02-19	0.103917	0.0390806
2022-02-26	0.102482	0.0385411
2022-03-05	0.101062	0.0341004
2022-03-12	0.0996608	0.0336275
2022-03-19	0.0982776	0.0331608
2022-03-26	0.0969136	0.0327004
2022-04-02	0.0955672	0.0290015
2022-04-09	0.09424	0.0285986
2022-04-16	0.0929304	0.0282014
2022-04-23	0.09164	0.0278096
2022-04-30	0.0903664	0.0274232
2022-05-07	0.0891112	0.0243342
2022-05-14	0.0878728	0.0239961
2022-05-21	0.086652	0.0236627
2022-05-28	0.085448	0.0233339
2022-06-04	0.0842608	0.020708
2022-06-11	0.0830896	0.0204203
2022-06-18	0.0819352	0.0201366
2022-06-25	0.0807968	0.0198568
2022-07-02	0.0796744	0.0176227
2022-07-09	0.0785674	0.0173778
2022-07-16	0.0774758	0.0171364
2022-07-23	0.0763994	0.0168983
2022-07-30	0.0753378	0.0166635
2022-08-06	0.0742911	0.0147888
2022-08-13	0.073259	0.0145833
2022-08-20	0.072241	0.0143807
2022-08-27	0.0712374	0.0141809
2022-09-03	0.0702476	0.0125854
2022-09-10	0.0692716	0.0124106
2022-09-17	0.0683091	0.0122382
2022-09-24	0.0673601	0.0120682
2022-10-01	0.0664242	0.0119005
2022-10-08	0.0655013	0.0105616
2022-10-15	0.0645912	0.0104149
2022-10-22	0.0636938	0.0102702
2022-10-29	0.0628088	0.0101274
2022-11-05	0.0619362	0.00898808
2022-11-12	0.0610757	0.0088632
2022-11-19	0.060227	0.00874008
2022-11-26	0.0593903	0.00861864
2022-12-03	0.0585651	0.007649
2022-12-10	0.0577514	0.00754273
2022-12-17	0.056949	0.00743794
2022-12-24	0.0561578	0.00733459
2022-12-31	0.0553776	0.00723269
2023-01-01	0.0905056	0.0537764
2023-01-08	0.089248	0.0462606
2023-01-15	0.088008	0.0456179
2023-01-22	0.0867856	0.0449841
2023-01-29	0.08558	0.0443591
2023-02-05	0.0843912	0.0390859
2023-02-12	0.0832184	0.0385429
2023-02-19	0.0820624	0.0380074
2023-02-26	0.0809216	0.0374794
2023-03-05	0.0797977	0.033209
2023-03-12	0.078689	0.0327477
2023-03-19	0.0775958	0.0322927
2023-03-26	0.0765177	0.0318441
2023-04-02	0.0754546	0.0282513
2023-04-09	0.0744062	0.0278588
2023-04-16	0.0733725	0.0274718
2023-04-23	0.0723531	0.0270901
2023-04-30	0.0713478	0.0267137
2023-05-07	0.0703566	0.0237064
2023-05-14	0.0693791	0.023377
2023-05-21	0.0684152	0.0230522
2023-05-28	0.0674646	0.022732
2023-06-04	0.0665274	0.0201742
2023-06-11	0.065603	0.0198939
2023-06-18	0.0646916	0.0196175
2023-06-25	0.0637928	0.019345
2023-07-02	0.0629066	0.0171685
2023-07-09	0.0620326	0.01693
2023-07-16	0.0611707	0.0166948
2023-07-23	0.0603209	0.0164628
2023-07-30	0.0594828	0.0162341
2023-08-06	0.0586564	0.0144077
2023-08-13	0.0578415	0.0142075
2023-08-20	0.0570379	0.0140102
2023-08-27	0.0562454	0.0138155
2023-09-03	0.055464	0.0122612
2023-09-10	0.0546934	0.0120909
2023-09-17	0.0539336	0.0119229
2023-09-24	0.0531842	0.0117572
2023-10-01	0.0524454	0.0115939
2023-10-08	0.0517167	0.0102895
2023-10-15	0.0509982	0.0101466
2023-10-22	0.0502898	0.0100056
2023-10-29	0.049591	0.00986664
2023-11-05	0.0489021	0.00875656
2023-11-12	0.0482227	0.00863496
2023-11-19	0.0475527	0.00851496
2023-11-26	0.0468921	0.00839664
2023-12-03	0.0462406	0.00745201
2023-12-10	0.0455982	0.00734848
2023-12-17	0.0449647	0.00724639
2023-12-24	0.04434	0.00714572
2023-12-31	0.043724	0.00704644
2024-01-01	0.082368	0.05367
2024-01-08	0.081224	0.046239
2024-01-15	0.0800952	0.0455966
2024-01-22	0.0789825	0.0449632
2024-01-29	0.0778852	0.0443386
2024-02-05	0.0768032	0.039082
2024-02-12	0.0757362	0.038539
2024-02-19	0.074684	0.0380037
2024-02-26	0.0736464	0.0374757
2024-03-04	0.0726233	0.0332086
2024-03-11	0.0716144	0.0327472
2024-03-18	0.0706194	0.0322923
2024-03-25	0.0696384	0.0318437
2024-04-01	0.0686709	0.0282515
2024-04-08	0.0677169	0.027859
2024-04-15	0.0667762	0.027472
2024-04-22	0.0658485	0.0270903
2024-04-29	0.0649337	0.026714
2024-05-06	0.0640315	0.0237068
2024-05-13	0.063142	0.0233774
2024-05-20	0.0622648	0.0230527
2024-05-27	0.0613998	0.0227324
2024-06-03	0.0605468	0.0201746
2024-06-10	0.0597057	0.0198943
2024-06-17	0.0588762	0.019618
2024-06-24	0.0580583	0.0193454
2024-07-01	0.0572518	0.017169
2024-07-08	0.0564564	0.0169304
2024-07-15	0.0556721	0.0166952
2024-07-22	0.0548986	0.0164633
2024-07-29	0.054136	0.0162346
2024-08-05	0.0533839	0.0144082
2024-08-12	0.0526423	0.014208
2024-08-19	0.051911	0.0140106
2024-08-26	0.0511898	0.013816
2024-09-02	0.0504787	0.0122616
2024-09-09	0.0497774	0.0120913
2024-09-16	0.0490859	0.0119234
2024-09-23	0.0484041	0.0117577
2024-09-30	0.0477316	0.0115943
2024-10-07	0.0470686	0.01029
2024-10-14	0.0464146	0.010147
2024-10-21	0.0457699	0.0100061
2024-10-28	0.0451341	0.00986704
2024-11-04	0.044507	0.00875696
2024-11-11	0.0438888	0.00863536
2024-11-18	0.043279	0.00851536
2024-11-25	0.0426778	0.00839712
2024-12-02	0.042085	0.00745239
2024-12-09	0.0415003	0.00734886
2024-12-16	0.0409238	0.00724678
2024-12-23	0.0403554	0.00714611
2024-12-30	0.0397947	0.00704684
2025-01-01	0.080316	0.0536702
2025-01-08	0.0792006	0.0462391
2025-01-15	0.0781004	0.0455968
2025-01-22	0.0770154	0.0449634
2025-01-29	0.0759456	0.0443388
2025-02-05	0.0748906	0.0390822
2025-02-12	0.0738502	0.0385394
2025-02-19	0.0728244	0.038004
2025-02-26	0.0718127	0.0374761
2025-03-05	0.0708151	0.033209
2025-03-12	0.0698314	0.0327477
2025-03-19	0.0688614	0.0322928
2025-03-26	0.0679048	0.0318442
2025-04-02	0.0669615	0.028252
2025-04-09	0.0660314	0.0278595
2025-04-16	0.0651141	0.0274726
2025-04-23	0.0642096	0.027091
2025-04-30	0.0633177	0.0267146
2025-05-07	0.0624381	0.0237074
2025-05-14	0.0615708	0.0233781
2025-05-21	0.0607155	0.0230533
2025-05-28	0.0598721	0.0227331
2025-06-04	0.0590404	0.0201752
2025-06-11	0.0582202	0.019895
2025-06-18	0.0574115	0.0196186
2025-06-25	0.0566141	0.0193461
2025-07-02	0.0558276	0.0171696
2025-07-09	0.0550522	0.0169311
2025-07-16	0.0542874	0.0166959
2025-07-23	0.0535334	0.016464
2025-07-30	0.0527898	0.0162353
2025-08-06	0.0520564	0.0144088
2025-08-13	0.0513334	0.0142086
2025-08-20	0.0506203	0.0140113
2025-08-27	0.0499171	0.0138166
2025-09-03	0.0492238	0.0122622
2025-09-10	0.04854	0.0120919
2025-09-17	0.0478658	0.011924
2025-09-24	0.0472009	0.0117583
2025-10-01	0.0465453	0.011595
2025-10-08	0.0458987	0.0102906
2025-10-15	0.0452612	0.0101476
2025-10-22	0.0446325	0.0100067
2025-10-29	0.0440126	0.00986768
2025-11-05	0.0434012	0.0087576
2025-11-12	0.0427983	0.00863592
2025-11-19	0.0422039	0.008516
2025-11-26	0.0416177	0.00839768
2025-12-03	0.0410396	0.00745294
2025-12-10	0.0404695	0.00734942
2025-12-17	0.0399074	0.00724734
2025-12-24	0.0393531	0.00714667
2025-12-31	0.0388065	0.00704741
2026-01-01	0.0798354	0.0536706
2026-01-08	0.0787265	0.0462393
2026-01-15	0.077633	0.045597
2026-01-22	0.0765547	0.0449638
2026-01-29	0.0754914	0.0443393
2026-02-05	0.0744429	0.0390827
2026-02-12	0.0734089	0.0385398
2026-02-19	0.0723893	0.0380046
2026-02-26	0.0713838	0.0374767
2026-03-05	0.0703924	0.0332096
2026-03-12	0.0694147	0.0327484
2026-03-19	0.0684506	0.0322935
2026-03-26	0.0674999	0.031845
2026-04-02	0.0665625	0.0282529
2026-04-09	0.065638	0.0278605
2026-04-16	0.0647264	0.0274735
2026-04-23	0.0638274	0.027092
2026-04-30	0.062941	0.0267157
2026-05-07	0.0620669	0.0237084
2026-05-14	0.0612049	0.0233791
2026-05-21	0.0603548	0.0230545
2026-05-28	0.0595166	0.0227343
2026-06-04	0.0586901	0.0201764
2026-06-11	0.057875	0.0198962
2026-06-18	0.0570713	0.0196199
2026-06-25	0.0562787	0.0193474
2026-07-02	0.0554971	0.0171708
2026-07-09	0.0547265	0.0169323
2026-07-16	0.0539665	0.0166972
2026-07-23	0.053217	0.0164654
2026-07-30	0.052478	0.0162367
2026-08-06	0.0517493	0.0144101
2026-08-13	0.0510306	0.01421
2026-08-20	0.050322	0.0140126
2026-08-27	0.0496233	0.0138181
2026-09-03	0.0489342	0.0122636
2026-09-10	0.0482546	0.0120933
2026-09-17	0.0475846	0.0119254
2026-09-24	0.0469239	0.0117598
2026-10-01	0.0462723	0.0115965
2026-10-08	0.0456298	0.0102919
2026-10-15	0.0449962	0.010149
2026-10-22	0.0443714	0.0100082
2026-10-29	0.0437554	0.0098692
2026-11-05	0.0431478	0.00875896
2026-11-12	0.0425487	0.00863736
2026-11-19	0.041958	0.00851744
2026-11-26	0.0413754	0.00839912
2026-12-03	0.040801	0.00745429
2026-12-10	0.0402345	0.00735079
2026-12-17	0.0396759	0.00724874
2026-12-24	0.039125	0.0071481
2026-12-31	0.0385819	0.00704887
2027-01-01	0.0797326	0.0536714
2027-01-08	0.0786257	0.0462398
2027-01-15	0.0775342	0.0455979
2027-01-22	0.0764578	0.044965
2027-01-29	0.0753963	0.0443407
2027-02-05	0.0743497	0.0390842
2027-02-12	0.0733175	0.0385417
2027-02-19	0.0722998	0.0380066
2027-02-26	0.0712962	0.037479
2027-03-05	0.0703065	0.0332119
2027-03-12	0.0693306	0.032751
2027-03-19	0.0683682	0.0322964
2027-03-26	0.0674192	0.0318481
2027-04-02	0.0664834	0.0282558
2027-04-09	0.0655606	0.0278636
2027-04-16	0.0646506	0.0274769
2027-04-23	0.0637533	0.0270955
2027-04-30	0.0628685	0.0267195
2027-05-07	0.0619959	0.023712
2027-05-14	0.0611354	0.0233829
2027-05-21	0.060287	0.0230584
2027-05-28	0.0594503	0.0227384
2027-06-04	0.0586253	0.0201802
2027-06-11	0.0578117	0.0199002
2027-06-18	0.0570094	0.0196241
2027-06-25	0.0562183	0.0193518
2027-07-02	0.0554382	0.0171749
2027-07-09	0.054669	0.0169366
2027-07-16	0.0539103	0.0167015
2027-07-23	0.0531623	0.0164698
2027-07-30	0.0524246	0.0162413
2027-08-06	0.0516973	0.0144143
2027-08-13	0.05098	0.0142144
2027-08-20	0.0502727	0.0140172
2027-08-27	0.0495753	0.0138227
2027-09-03	0.0488874	0.0122678
2027-09-10	0.0482093	0.0120977
2027-09-17	0.0475405	0.0119298
2027-09-24	0.046881	0.0117644
2027-10-01	0.0462306	0.0116012
2027-10-08	0.0455894	0.0102962
2027-10-15	0.044957	0.0101534
2027-10-22	0.0443334	0.0100126
2027-10-29	0.0437186	0.00987376
2027-11-05	0.0431122	0.00876312
2027-11-12	0.0425143	0.0086416
2027-11-19	0.0419247	0.00852176
2027-11-26	0.0413433	0.0084036
2027-12-03	0.04077	0.00745838
2027-12-10	0.0402046	0.00735497
2027-12-17	0.0396471	0.00725299
2027-12-24	0.0390974	0.00715243
2027-12-31	0.0385554	0.00705327
2028-01-01	0.079737	0.0536741
2028-01-08	0.0786314	0.0462414
2028-01-15	0.0775414	0.0456004
2028-01-22	0.0764663	0.0449683
2028-01-29	0.0754063	0.044345
2028-02-05	0.074361	0.0390884
2028-02-12	0.0733303	0.0385466
2028-02-19	0.072314	0.0380125
2028-02-26	0.0713117	0.0374857
2028-03-04	0.0703234	0.0332186
2028-03-11	0.0693489	0.0327582
2028-03-18	0.0683878	0.0323043
2028-03-25	0.0674402	0.0318567
2028-04-01	0.0665058	0.0282642
2028-04-08	0.0655843	0.0278726
2028-04-15	0.0646758	0.0274866
2028-04-22	0.0637798	0.0271058
2028-04-29	0.0628962	0.0267304
2028-05-06	0.062025	0.0237223
2028-05-13	0.061166	0.0233938
2028-05-20	0.0603189	0.0230698
2028-05-27	0.0594835	0.0227504
2028-06-03	0.0586598	0.0201915
2028-06-10	0.0578476	0.019912
2028-06-17	0.0570466	0.0196364
2028-06-24	0.0562569	0.0193646
2028-07-01	0.0554782	0.0171868
2028-07-08	0.0547102	0.016949
2028-07-15	0.053953	0.0167144
2028-07-22	0.0532063	0.0164831
2028-07-29	0.05247	0.016255
2028-08-05	0.051744	0.0144272
2028-08-12	0.0510281	0.0142276
2028-08-19	0.0503222	0.0140308
2028-08-26	0.0496261	0.0138368
2028-09-02	0.0489397	0.0122809
2028-09-09	0.0482629	0.012111
2028-09-16	0.0475954	0.0119436
2028-09-23	0.0469374	0.0117786
2028-09-30	0.0462885	0.0116158
2028-10-07	0.0456486	0.0103097
2028-10-14	0.0450178	0.0101672
2028-10-21	0.0443956	0.0100267
2028-10-28	0.0437822	0.00988824
2028-11-04	0.0431773	0.00877648
2028-11-11	0.0425809	0.00865528
2028-11-18	0.0419927	0.00853576
2028-11-25	0.0414128	0.00841792
2028-12-02	0.040841	0.00747157
2028-12-09	0.0402772	0.00736845
2028-12-16	0.0397213	0.00726678
2028-12-23	0.0391731	0.00716653
2028-12-30	0.0386326	0.00706767

## Sheet: Fig. 4(a)
Date	Model_Fitted_Trajectory
2013-01-01	27.8985
2013-01-08	28.053
2013-01-15	28.2083
2013-01-22	28.3644
2013-01-29	28.5214
2013-02-05	28.6792
2013-02-12	28.8379
2013-02-19	28.9974
2013-02-26	29.1577
2013-03-05	29.3189
2013-03-12	29.4808
2013-03-19	29.6436
2013-03-26	29.8072
2013-04-02	29.9717
2013-04-09	30.1369
2013-04-16	30.3029
2013-04-23	30.4698
2013-04-30	30.6375
2013-05-07	30.8059
2013-05-14	30.9752
2013-05-21	31.1452
2013-05-28	31.316
2013-06-04	31.4877
2013-06-11	31.6601
2013-06-18	31.8332
2013-06-25	32.0072
2013-07-02	32.1819
2013-07-09	32.3574
2013-07-16	32.5337
2013-07-23	32.7107
2013-07-30	32.8884
2013-08-06	33.0669
2013-08-13	33.2462
2013-08-20	33.4262
2013-08-27	33.607
2013-09-03	33.7884
2013-09-10	33.9706
2013-09-17	34.1535
2013-09-24	34.3372
2013-10-01	34.5215
2013-10-08	34.7066
2013-10-15	34.8923
2013-10-22	35.0788
2013-10-29	35.266
2013-11-05	35.4538
2013-11-12	35.6423
2013-11-19	35.8315
2013-11-26	36.0214
2013-12-03	36.2119
2013-12-10	36.4031
2013-12-17	36.5949
2013-12-24	36.7874
2013-12-31	36.9805
2014-01-01	37.0069
2014-01-08	37.1917
2014-01-15	37.3773
2014-01-22	37.5635
2014-01-29	37.7504
2014-02-05	37.938
2014-02-12	38.1262
2014-02-19	38.3151
2014-02-26	38.5046
2014-03-05	38.6948
2014-03-12	38.8856
2014-03-19	39.0771
2014-03-26	39.2691
2014-04-02	39.4618
2014-04-09	39.6551
2014-04-16	39.849
2014-04-23	40.0434
2014-04-30	40.2385
2014-05-07	40.4341
2014-05-14	40.6304
2014-05-21	40.8271
2014-05-28	41.0252
2014-06-04	41.2244
2014-06-11	41.4241
2014-06-18	41.6243
2014-06-25	41.825
2014-07-02	42.0262
2014-07-09	42.228
2014-07-16	42.4302
2014-07-23	42.6329
2014-07-30	42.8361
2014-08-06	43.0398
2014-08-13	43.2439
2014-08-20	43.4516
2014-08-27	43.6598
2014-09-03	43.8684
2014-09-10	44.0773
2014-09-17	44.2867
2014-09-24	44.4965
2014-10-01	44.7066
2014-10-08	44.9171
2014-10-15	45.1279
2014-10-22	45.3391
2014-10-29	45.5553
2014-11-05	45.7718
2014-11-12	45.9886
2014-11-19	46.2056
2014-11-26	46.4229
2014-12-03	46.6433
2014-12-10	46.8639
2014-12-17	47.0847
2014-12-24	47.3057
2014-12-31	47.5269
2015-01-01	47.5562
2015-01-08	47.7612
2015-01-15	47.9666
2015-01-22	48.1723
2015-01-29	48.3826
2015-02-05	48.5948
2015-02-12	48.8072
2015-02-19	49.0211
2015-02-26	49.2369
2015-03-05	49.4528
2015-03-12	49.6688
2015-03-19	49.885
2015-03-26	50.1014
2015-04-02	50.3179
2015-04-09	50.5345
2015-04-16	50.7513
2015-04-23	50.9681
2015-04-30	51.1851
2015-05-07	51.4021
2015-05-14	51.6192
2015-05-21	51.8372
2015-05-28	52.0562
2015-06-04	52.2752
2015-06-11	52.4943
2015-06-18	52.7134
2015-06-25	52.9324
2015-07-02	53.1515
2015-07-09	53.3706
2015-07-16	53.5896
2015-07-23	53.8086
2015-07-30	54.0276
2015-08-06	54.2465
2015-08-13	54.4653
2015-08-20	54.6842
2015-08-27	54.9041
2015-09-03	55.1239
2015-09-10	55.3436
2015-09-17	55.5631
2015-09-24	55.7826
2015-10-01	56.0018
2015-10-08	56.221
2015-10-15	56.4399
2015-10-22	56.6587
2015-10-29	56.8774
2015-11-05	57.0958
2015-11-12	57.314
2015-11-19	57.5321
2015-11-26	57.7499
2015-12-03	57.9675
2015-12-10	58.1848
2015-12-17	58.402
2015-12-24	58.6188
2015-12-31	58.8354
2016-01-01	58.8657
2016-01-08	56.6921
2016-01-15	54.6081
2016-01-22	52.6096
2016-01-29	50.6927
2016-02-05	48.8538
2016-02-12	47.0893
2016-02-19	45.3958
2016-02-26	43.7703
2016-03-04	42.2098
2016-03-11	40.7114
2016-03-18	39.2723
2016-03-25	37.8906
2016-04-01	36.5632
2016-04-08	35.2879
2016-04-15	34.0625
2016-04-22	32.8856
2016-04-29	31.755
2016-05-06	31.8485
2016-05-13	31.9422
2016-05-20	32.0362
2016-05-27	32.1303
2016-06-03	32.2245
2016-06-10	32.319
2016-06-17	32.4137
2016-06-24	32.5085
2016-07-01	32.6035
2016-07-08	32.6988
2016-07-15	32.7944
2016-07-22	32.8903
2016-07-29	32.9865
2016-08-05	33.0828
2016-08-12	33.1793
2016-08-19	33.2759
2016-08-26	33.3728
2016-09-02	33.4698
2016-09-09	33.567
2016-09-16	33.6643
2016-09-23	33.7619
2016-09-30	33.8596
2016-10-07	33.9575
2016-10-14	34.0555
2016-10-21	34.1537
2016-10-28	34.2522
2016-11-04	34.351
2016-11-11	34.4499
2016-11-18	34.5491
2016-11-25	34.6483
2016-12-02	34.7478
2016-12-09	34.8474
2016-12-16	34.9472
2016-12-23	35.0471
2016-12-30	35.1473
2017-01-01	35.1613
2017-01-08	33.6793
2017-01-15	32.2669
2017-01-22	30.9205
2017-01-29	29.6368
2017-02-05	28.4128
2017-02-12	27.2455
2017-02-19	26.1322
2017-02-26	25.0701
2017-03-05	24.0568
2017-03-12	23.09
2017-03-19	22.1673
2017-03-26	21.2867
2017-04-02	20.4461
2017-04-09	19.6436
2017-04-16	18.8775
2017-04-23	18.146
2017-04-30	17.4477
2017-05-07	17.5064
2017-05-14	17.5652
2017-05-21	17.6242
2017-05-28	17.6834
2017-06-04	17.7429
2017-06-11	17.8027
2017-06-18	17.8626
2017-06-25	17.9228
2017-07-02	17.9831
2017-07-09	18.0436
2017-07-16	18.1044
2017-07-23	18.1654
2017-07-30	18.2266
2017-08-06	18.288
2017-08-13	18.3495
2017-08-20	18.4113
2017-08-27	18.4732
2017-09-03	18.5354
2017-09-10	18.5977
2017-09-17	18.6602
2017-09-24	18.7229
2017-10-01	18.7858
2017-10-08	18.8489
2017-10-15	18.9123
2017-10-22	18.9758
2017-10-29	19.0396
2017-11-05	19.1035
2017-11-12	19.1676
2017-11-19	19.2319
2017-11-26	19.2964
2017-12-03	19.3611
2017-12-10	19.426
2017-12-17	19.4911
2017-12-24	19.5564
2017-12-31	19.6219
2018-01-01	19.6311
2018-01-08	19.6957
2018-01-15	19.7608
2018-01-22	19.8262
2018-01-29	19.8917
2018-02-05	19.9574
2018-02-12	20.0234
2018-02-19	20.0895
2018-02-26	20.1558
2018-03-05	20.2224
2018-03-12	20.2891
2018-03-19	20.3561
2018-03-26	20.4232
2018-04-02	20.4905
2018-04-09	20.5581
2018-04-16	20.626
2018-04-23	20.6942
2018-04-30	20.7625
2018-05-07	20.8311
2018-05-14	20.8998
2018-05-21	20.9688
2018-05-28	21.0379
2018-06-04	21.1073
2018-06-11	21.1768
2018-06-18	21.2466
2018-06-25	21.3166
2018-07-02	21.3869
2018-07-09	21.4573
2018-07-16	21.528
2018-07-23	21.5989
2018-07-30	21.67
2018-08-06	21.7413
2018-08-13	21.8127
2018-08-20	21.8844
2018-08-27	21.9563
2018-09-03	22.0284
2018-09-10	22.1006
2018-09-17	22.1731
2018-09-24	22.2458
2018-10-01	22.3187
2018-10-08	22.3918
2018-10-15	22.465
2018-10-22	22.5385
2018-10-29	22.6122
2018-11-05	22.6861
2018-11-12	22.7601
2018-11-19	22.8344
2018-11-26	22.9089
2018-12-03	22.9836
2018-12-10	23.0585
2018-12-17	23.1335
2018-12-24	23.2088
2018-12-31	23.2843

## Sheet: Fig. 4(b)
Date	Model_No_Control	Model_Monthly_Control
2013-01-01	27.8985	27.8985
2013-01-08	28.053	28.053
2013-01-15	28.2083	28.2083
2013-01-22	28.3644	28.3644
2013-01-29	28.5214	28.5214
2013-02-05	28.6792	28.6792
2013-02-12	28.8379	28.8379
2013-02-19	28.9974	28.9974
2013-02-26	29.1577	29.1577
2013-03-05	29.3189	29.3189
2013-03-12	29.4808	29.4808
2013-03-19	29.6436	29.6436
2013-03-26	29.8072	29.8072
2013-04-02	29.9717	29.9717
2013-04-09	30.1369	30.1369
2013-04-16	30.3029	30.3029
2013-04-23	30.4698	30.4698
2013-04-30	30.6375	30.6375
2013-05-07	30.8059	30.8059
2013-05-14	30.9752	30.9752
2013-05-21	31.1452	31.1452
2013-05-28	31.316	31.316
2013-06-04	31.4877	31.4877
2013-06-11	31.6601	31.6601
2013-06-18	31.8332	31.8332
2013-06-25	32.0072	32.0072
2013-07-02	32.1819	32.1819
2013-07-09	32.3574	32.3574
2013-07-16	32.5337	32.5337
2013-07-23	32.7107	32.7107
2013-07-30	32.8884	32.8884
2013-08-06	33.0669	33.0669
2013-08-13	33.2462	33.2462
2013-08-20	33.4262	33.4262
2013-08-27	33.607	33.607
2013-09-03	33.7884	33.7884
2013-09-10	33.9706	33.9706
2013-09-17	34.1535	34.1535
2013-09-24	34.3372	34.3372
2013-10-01	34.5215	34.5215
2013-10-08	34.7066	34.7066
2013-10-15	34.8923	34.8923
2013-10-22	35.0788	35.0788
2013-10-29	35.266	35.266
2013-11-05	35.4538	35.4538
2013-11-12	35.6423	35.6423
2013-11-19	35.8315	35.8315
2013-11-26	36.0214	36.0214
2013-12-03	36.2119	36.2119
2013-12-10	36.4031	36.4031
2013-12-17	36.5949	36.5949
2013-12-24	36.7874	36.7874
2013-12-31	36.9805	36.9805
2014-01-01	37.0069	37.0069
2014-01-08	37.1917	37.1917
2014-01-15	37.3773	37.3773
2014-01-22	37.5635	37.5635
2014-01-29	37.7504	37.7504
2014-02-05	37.938	37.938
2014-02-12	38.1262	38.1262
2014-02-19	38.3151	38.3151
2014-02-26	38.5046	38.5046
2014-03-05	38.6948	38.6948
2014-03-12	38.8856	38.8856
2014-03-19	39.0771	39.0771
2014-03-26	39.2691	39.2691
2014-04-02	39.4618	39.4618
2014-04-09	39.6551	39.6551
2014-04-16	39.849	39.849
2014-04-23	40.0434	40.0434
2014-04-30	40.2385	40.2385
2014-05-07	40.4341	40.4341
2014-05-14	40.6304	40.6304
2014-05-21	40.8271	40.8271
2014-05-28	41.0252	41.0252
2014-06-04	41.2244	41.2244
2014-06-11	41.4241	41.4241
2014-06-18	41.6243	41.6243
2014-06-25	41.825	41.825
2014-07-02	42.0262	42.0262
2014-07-09	42.228	42.228
2014-07-16	42.4302	42.4302
2014-07-23	42.6329	42.6329
2014-07-30	42.8361	42.8361
2014-08-06	43.0398	43.0398
2014-08-13	43.2439	43.2439
2014-08-20	43.4516	43.4516
2014-08-27	43.6598	43.6598
2014-09-03	43.8684	43.8684
2014-09-10	44.0773	44.0773
2014-09-17	44.2867	44.2867
2014-09-24	44.4965	44.4965
2014-10-01	44.7066	44.7066
2014-10-08	44.9171	44.9171
2014-10-15	45.1279	45.1279
2014-10-22	45.3391	45.3391
2014-10-29	45.5553	45.5553
2014-11-05	45.7718	45.7718
2014-11-12	45.9886	45.9886
2014-11-19	46.2056	46.2056
2014-11-26	46.4229	46.4229
2014-12-03	46.6433	46.6433
2014-12-10	46.8639	46.8639
2014-12-17	47.0847	47.0847
2014-12-24	47.3057	47.3057
2014-12-31	47.5269	47.5269
2015-01-01	47.5562	47.5562
2015-01-08	47.7612	47.7612
2015-01-15	47.9666	47.9666
2015-01-22	48.1723	48.1723
2015-01-29	48.3826	48.3826
2015-02-05	48.5948	48.5948
2015-02-12	48.8072	48.8072
2015-02-19	49.0211	49.0211
2015-02-26	49.2369	49.2369
2015-03-05	49.4528	49.4528
2015-03-12	49.6688	49.6688
2015-03-19	49.885	49.885
2015-03-26	50.1014	50.1014
2015-04-02	50.3179	50.3179
2015-04-09	50.5345	50.5345
2015-04-16	50.7513	50.7513
2015-04-23	50.9681	50.9681
2015-04-30	51.1851	51.1851
2015-05-07	51.4021	51.4021
2015-05-14	51.6192	51.6192
2015-05-21	51.8372	51.8372
2015-05-28	52.0562	52.0562
2015-06-04	52.2752	52.2752
2015-06-11	52.4943	52.4943
2015-06-18	52.7134	52.7134
2015-06-25	52.9324	52.9324
2015-07-02	53.1515	53.1515
2015-07-09	53.3706	53.3706
2015-07-16	53.5896	53.5896
2015-07-23	53.8086	53.8086
2015-07-30	54.0276	54.0276
2015-08-06	54.2465	54.2465
2015-08-13	54.4653	54.4653
2015-08-20	54.6842	54.6842
2015-08-27	54.9041	54.9041
2015-09-03	55.1239	55.1239
2015-09-10	55.3436	55.3436
2015-09-17	55.5631	55.5631
2015-09-24	55.7826	55.7826
2015-10-01	56.0018	56.0018
2015-10-08	56.221	56.221
2015-10-15	56.4399	56.4399
2015-10-22	56.6587	56.6587
2015-10-29	56.8774	56.8774
2015-11-05	57.0958	57.0958
2015-11-12	57.314	57.314
2015-11-19	57.5321	57.5321
2015-11-26	57.7499	57.7499
2015-12-03	57.9675	57.9675
2015-12-10	58.1848	58.1848
2015-12-17	58.402	58.402
2015-12-24	58.6188	58.6188
2015-12-31	58.8354	58.8354
2016-01-01	58.8657	58.8657
2016-01-08	56.6921	56.6921
2016-01-15	54.6081	54.6081
2016-01-22	52.6096	52.6096
2016-01-29	50.6927	50.6927
2016-02-05	48.8538	48.8538
2016-02-12	47.0893	47.0893
2016-02-19	45.3958	45.3958
2016-02-26	43.7703	43.7703
2016-03-04	42.2098	42.2098
2016-03-11	40.7114	40.7114
2016-03-18	39.2723	39.2723
2016-03-25	37.8906	37.8906
2016-04-01	36.5632	36.5632
2016-04-08	35.2879	35.2879
2016-04-15	34.0625	34.0625
2016-04-22	32.8856	32.8856
2016-04-29	31.755	31.755
2016-05-06	31.8485	31.8485
2016-05-13	31.9422	31.9422
2016-05-20	32.0362	32.0362
2016-05-27	32.1303	32.1303
2016-06-03	32.2245	32.2245
2016-06-10	32.319	32.319
2016-06-17	32.4137	32.4137
2016-06-24	32.5085	32.5085
2016-07-01	32.6035	32.6035
2016-07-08	32.6988	32.6988
2016-07-15	32.7944	32.7944
2016-07-22	32.8903	32.8903
2016-07-29	32.9865	32.9865
2016-08-05	33.0828	33.0828
2016-08-12	33.1793	33.1793
2016-08-19	33.2759	33.2759
2016-08-26	33.3728	33.3728
2016-09-02	33.4698	33.4698
2016-09-09	33.567	33.567
2016-09-16	33.6643	33.6643
2016-09-23	33.7619	33.7619
2016-09-30	33.8596	33.8596
2016-10-07	33.9575	33.9575
2016-10-14	34.0555	34.0555
2016-10-21	34.1537	34.1537
2016-10-28	34.2522	34.2522
2016-11-04	34.351	34.351
2016-11-11	34.4499	34.4499
2016-11-18	34.5491	34.5491
2016-11-25	34.6483	34.6483
2016-12-02	34.7478	34.7478
2016-12-09	34.8474	34.8474
2016-12-16	34.9472	34.9472
2016-12-23	35.0471	35.0471
2016-12-30	35.1473	35.1473
2017-01-01	35.1613	35.1613
2017-01-08	33.6793	33.6793
2017-01-15	32.2669	32.2669
2017-01-22	30.9205	30.9205
2017-01-29	29.6368	29.6368
2017-02-05	28.4128	28.4128
2017-02-12	27.2455	27.2455
2017-02-19	26.1322	26.1322
2017-02-26	25.0701	25.0701
2017-03-05	24.0568	24.0568
2017-03-12	23.09	23.09
2017-03-19	22.1673	22.1673
2017-03-26	21.2867	21.2867
2017-04-02	20.4461	20.4461
2017-04-09	19.6436	19.6436
2017-04-16	18.8775	18.8775
2017-04-23	18.146	18.146
2017-04-30	17.4477	17.4477
2017-05-07	17.5064	17.5064
2017-05-14	17.5652	17.5652
2017-05-21	17.6242	17.6242
2017-05-28	17.6834	17.6834
2017-06-04	17.7429	17.7429
2017-06-11	17.8027	17.8027
2017-06-18	17.8626	17.8626
2017-06-25	17.9228	17.9228
2017-07-02	17.9831	17.9831
2017-07-09	18.0436	18.0436
2017-07-16	18.1044	18.1044
2017-07-23	18.1654	18.1654
2017-07-30	18.2266	18.2266
2017-08-06	18.288	18.288
2017-08-13	18.3495	18.3495
2017-08-20	18.4113	18.4113
2017-08-27	18.4732	18.4732
2017-09-03	18.5354	18.5354
2017-09-10	18.5977	18.5977
2017-09-17	18.6602	18.6602
2017-09-24	18.7229	18.7229
2017-10-01	18.7858	18.7858
2017-10-08	18.8489	18.8489
2017-10-15	18.9123	18.9123
2017-10-22	18.9758	18.9758
2017-10-29	19.0396	19.0396
2017-11-05	19.1035	19.1035
2017-11-12	19.1676	19.1676
2017-11-19	19.2319	19.2319
2017-11-26	19.2964	19.2964
2017-12-03	19.3611	19.3611
2017-12-10	19.426	19.426
2017-12-17	19.4911	19.4911
2017-12-24	19.5564	19.5564
2017-12-31	19.6219	19.6219
2018-01-01	19.6311	19.6311
2018-01-08	19.6957	19.6957
2018-01-15	19.7608	19.7608
2018-01-22	19.8262	19.8262
2018-01-29	19.8917	19.8917
2018-02-05	19.9574	19.9574
2018-02-12	20.0234	20.0234
2018-02-19	20.0895	20.0895
2018-02-26	20.1558	20.1558
2018-03-05	20.2224	20.2224
2018-03-12	20.2891	20.2891
2018-03-19	20.3561	20.3561
2018-03-26	20.4232	20.4232
2018-04-02	20.4905	20.4905
2018-04-09	20.5581	20.5581
2018-04-16	20.626	20.626
2018-04-23	20.6942	20.6942
2018-04-30	20.7625	20.7625
2018-05-07	20.8311	20.8311
2018-05-14	20.8998	20.8998
2018-05-21	20.9688	20.9688
2018-05-28	21.0379	21.0379
2018-06-04	21.1073	21.1073
2018-06-11	21.1768	21.1768
2018-06-18	21.2466	21.2466
2018-06-25	21.3166	21.3166
2018-07-02	21.3869	21.3869
2018-07-09	21.4573	21.4573
2018-07-16	21.528	21.528
2018-07-23	21.5989	21.5989
2018-07-30	21.67	21.67
2018-08-06	21.7413	21.7413
2018-08-13	21.8127	21.8127
2018-08-20	21.8844	21.8844
2018-08-27	21.9563	21.9563
2018-09-03	22.0284	22.0284
2018-09-10	22.1006	22.1006
2018-09-17	22.1731	22.1731
2018-09-24	22.2458	22.2458
2018-10-01	22.3187	22.3187
2018-10-08	22.3918	22.3918
2018-10-15	22.465	22.465
2018-10-22	22.5385	22.5385
2018-10-29	22.6122	22.6122
2018-11-05	22.6861	22.6861
2018-11-12	22.7601	22.7601
2018-11-19	22.8344	22.8344
2018-11-26	22.9089	22.9089
2018-12-03	22.9836	22.9836
2018-12-10	23.0585	23.0585
2018-12-17	23.1335	23.1335
2018-12-24	23.2088	23.2088
2018-12-31	23.2843	23.2843
2019-01-01	23.2946	23.2946
2019-01-08	23.367	23.3679
2019-01-15	23.4396	23.4414
2019-01-22	23.5125	23.5151
2019-01-29	23.5855	23.5891
2019-02-05	23.6588	23.6635
2019-02-12	23.7323	23.7384
2019-02-19	23.806	23.8136
2019-02-26	23.88	23.8889
2019-03-05	23.9542	23.9646
2019-03-12	24.0286	24.0408
2019-03-19	24.1032	24.1171
2019-03-26	24.1283	24.1439
2019-04-02	24.2033	24.2206
2019-04-09	24.2784	24.2977
2019-04-16	24.3538	24.3751
2019-04-23	24.4294	24.4526
2019-04-30	24.5053	24.5304
2019-05-07	24.5813	24.6086
2019-05-14	24.6576	24.687
2019-05-21	24.7341	24.7656
2019-05-28	24.8108	24.8444
2019-06-04	24.8878	24.9236
2019-06-11	24.9649	25.003
2019-06-18	25.0423	25.0826
2019-06-25	25.1199	25.1624
2019-07-02	25.1977	25.2425
2019-07-09	25.2757	25.3229
2019-07-16	25.354	25.4035
2019-07-23	25.4324	25.4842
2019-07-30	25.5111	25.5652
2019-08-06	25.59	25.6465
2019-08-13	25.6691	25.7279
2019-08-20	25.7485	25.8096
2019-08-27	25.828	25.8915
2019-09-03	25.9078	25.9736
2019-09-10	25.9878	26.0559
2019-09-17	26.068	26.1385
2019-09-24	26.1484	26.2212
2019-10-01	26.229	26.3041
2019-10-08	26.3098	26.3873
2019-10-15	26.3909	26.4707
2019-10-22	26.4721	26.5543
2019-10-29	26.5536	26.638
2019-11-05	26.6353	26.722
2019-11-12	26.7172	26.8062
2019-11-19	26.7993	26.8906
2019-11-26	26.8816	26.9752
2019-12-03	26.9641	27.06
2019-12-10	27.0469	27.145
2019-12-17	27.1298	27.2301
2019-12-24	27.213	27.3155
2019-12-31	27.2964	27.4011
2020-01-01	27.3077	27.4127
2020-01-08	27.3875	27.4954
2020-01-15	27.4674	27.5784
2020-01-22	27.5476	27.6615
2020-01-29	27.6281	27.7448
2020-02-05	27.7088	27.8287
2020-02-12	27.7897	27.9131
2020-02-19	27.8709	27.9977
2020-02-26	27.9523	28.0825
2020-03-04	28.0339	28.1677
2020-03-11	28.1158	28.2534
2020-03-18	28.1979	28.3393
2020-03-25	28.2803	28.4253
2020-04-01	28.3628	28.5117
2020-04-08	28.4457	28.5985
2020-04-15	28.5287	28.6855
2020-04-22	28.612	28.7728
2020-04-29	28.6955	28.8602
2020-05-06	28.7792	28.9481
2020-05-13	28.8632	29.0362
2020-05-20	28.9474	29.1246
2020-05-27	29.0318	29.2131
2020-06-03	29.1165	29.3019
2020-06-10	29.2013	29.391
2020-06-17	29.2864	29.4803
2020-06-24	29.3718	29.5698
2020-07-01	29.4573	29.6596
2020-07-08	29.5431	29.7496
2020-07-15	29.6291	29.8399
2020-07-22	29.7153	29.9303
2020-07-29	29.8018	30.021
2020-08-05	29.8884	30.1119
2020-08-12	29.9753	30.203
2020-08-19	30.0624	30.2943
2020-08-26	30.1497	30.3858
2020-09-02	30.2372	30.4775
2020-09-09	30.325	30.5695
2020-09-16	30.4129	30.6616
2020-09-23	30.5011	30.7539
2020-09-30	30.5895	30.8464
2020-10-07	30.6781	30.9392
2020-10-14	30.7669	31.0321
2020-10-21	30.856	31.1252
2020-10-28	30.9452	31.2185
2020-11-04	31.0347	31.3119
2020-11-11	31.1243	31.4056
2020-11-18	31.2142	31.4994
2020-11-25	31.3043	31.5935
2020-12-02	31.3946	31.6877
2020-12-09	31.4851	31.7821
2020-12-16	31.5758	31.8767
2020-12-23	31.6667	31.9714
2020-12-30	31.7578	32.0663
2021-01-01	31.7701	32.0792
2021-01-08	31.9517	32.266
2021-01-15	32.1339	32.4536
2021-01-22	32.3169	32.6417
2021-01-29	32.5005	32.8306
2021-02-05	32.6849	33.0206
2021-02-12	32.87	33.2115
2021-02-19	33.0558	33.4032
2021-02-26	33.2422	33.5955
2021-03-05	33.4294	33.7887
2021-03-12	33.6172	33.9829
2021-03-19	33.8058	34.1777
2021-03-26	33.995	34.3731
2021-04-02	34.1848	34.5693
2021-04-09	34.3754	34.7664
2021-04-16	34.5666	34.9642
2021-04-23	34.7584	35.1626
2021-04-30	34.9509	35.3617
2021-05-07	35.1441	35.5616
2021-05-14	35.3378	35.7622
2021-05-21	35.5323	35.9634
2021-05-28	35.7273	36.1652
2021-06-04	35.923	36.3676
2021-06-11	36.1193	36.5709
2021-06-18	36.3162	36.7747
2021-06-25	36.5137	36.979
2021-07-02	36.7118	37.184
2021-07-09	36.9105	37.3897
2021-07-16	37.1098	37.5959
2021-07-23	37.3097	37.8027
2021-07-30	37.5102	38.01
2021-08-06	37.7112	38.2179
2021-08-13	37.9128	38.4265
2021-08-20	38.1149	38.6355
2021-08-27	38.3176	38.845
2021-09-03	38.5208	39.055
2021-09-10	38.7246	39.2656
2021-09-17	38.9289	39.4767
2021-09-24	39.1337	39.6883
2021-10-01	39.3391	39.9003
2021-10-08	39.5449	40.1129
2021-10-15	39.7513	40.3259
2021-10-22	39.9582	40.5394
2021-10-29	40.1655	40.7533
2021-11-05	40.3733	40.9676
2021-11-12	40.5816	41.1824
2021-11-19	40.7904	41.3976
2021-11-26	40.9996	41.6132
2021-12-03	41.2092	41.8292
2021-12-10	41.4194	42.0456
2021-12-17	41.6299	42.2624
2021-12-24	41.8409	42.4796
2021-12-31	42.0523	42.6971
2022-01-01	42.0816	42.7273
2022-01-08	41.7225	42.3673
2022-01-15	41.3676	42.0113
2022-01-22	41.0167	41.6593
2022-01-29	40.6698	41.3111
2022-02-05	40.3268	40.9673
2022-02-12	39.9877	40.6276
2022-02-19	39.6524	40.2916
2022-02-26	39.3208	39.9592
2022-03-05	38.993	39.6309
2022-03-12	38.6688	39.3063
2022-03-19	38.3482	38.9852
2022-03-26	38.0311	38.6675
2022-04-02	37.7176	38.3533
2022-04-09	37.4074	38.0428
2022-04-16	37.1007	37.7356
2022-04-23	36.7973	37.4316
2022-04-30	36.4972	37.1308
2022-05-07	36.5917	37.2323
2022-05-14	36.6863	37.334
2022-05-21	36.7813	37.4359
2022-05-28	36.8764	37.5379
2022-06-04	36.9717	37.6402
2022-06-11	37.0673	37.7428
2022-06-18	37.163	37.8456
2022-06-25	37.259	37.9485
2022-07-02	37.3551	38.0515
2022-07-09	37.4515	38.155
2022-07-16	37.5481	38.2585
2022-07-23	37.6448	38.3622
2022-07-30	37.7418	38.466
2022-08-06	37.839	38.5701
2022-08-13	37.9364	38.6743
2022-08-20	38.0339	38.7787
2022-08-27	38.1317	38.8832
2022-09-03	38.2296	38.9879
2022-09-10	38.3278	39.0927
2022-09-17	38.4261	39.1977
2022-09-24	38.5246	39.3029
2022-10-01	38.6233	39.4081
2022-10-08	38.7222	39.5136
2022-10-15	38.8213	39.6192
2022-10-22	38.9206	39.7249
2022-10-29	39.02	39.8307
2022-11-05	39.1196	39.9366
2022-11-12	39.2194	40.0427
2022-11-19	39.3194	40.149
2022-11-26	39.4195	40.2553
2022-12-03	39.5198	40.3617
2022-12-10	39.6203	40.4683
2022-12-17	39.721	40.575
2022-12-24	39.8218	40.6819
2022-12-31	39.9228	40.7888
2023-01-01	39.9364	40.8032
2023-01-08	40.0318	40.9055
2023-01-15	40.1273	41.0079
2023-01-22	40.2231	41.1105
2023-01-29	40.3191	41.2133
2023-02-05	40.4153	41.3167
2023-02-12	40.5117	41.4207
2023-02-19	40.6084	41.5248
2023-02-26	40.7053	41.629
2023-03-05	40.8023	41.7338
2023-03-12	40.8996	41.839
2023-03-19	40.9971	41.9443
2023-03-26	41.0948	42.0498
2023-04-02	41.1928	42.1555
2023-04-09	41.2909	42.2617
2023-04-16	41.3892	42.3681
2023-04-23	41.4877	42.4746
2023-04-30	41.5864	42.5812
2023-05-07	41.6853	42.6883
2023-05-14	41.7844	42.7955
2023-05-21	41.8837	42.9029
2023-05-28	41.9832	43.0104
2023-06-04	42.0829	43.1181
2023-06-11	42.1828	43.2262
2023-06-18	42.2828	43.3343
2023-06-25	42.383	43.4425
2023-07-02	42.4834	43.5509
2023-07-09	42.584	43.6595
2023-07-16	42.6848	43.7683
2023-07-23	42.7857	43.8772
2023-07-30	42.8868	43.9861
2023-08-06	42.9881	44.0953
2023-08-13	43.0895	44.2045
2023-08-20	43.1911	44.3139
2023-08-27	43.2929	44.4234
2023-09-03	43.3948	44.533
2023-09-10	43.4969	44.6427
2023-09-17	43.5992	44.7525
2023-09-24	43.7016	44.8624
2023-10-01	43.8042	44.9724
2023-10-08	43.9069	45.0825
2023-10-15	44.0098	45.1927
2023-10-22	44.1128	45.303
2023-10-29	44.216	45.4133
2023-11-05	44.3193	45.5238
2023-11-12	44.4228	45.6343
2023-11-19	44.5264	45.7449
2023-11-26	44.6301	45.8555
2023-12-03	44.734	45.9663
2023-12-10	44.8381	46.0771
2023-12-17	44.9422	46.188
2023-12-24	45.0465	46.2989
2023-12-31	45.1509	46.4099
2024-01-01	45.1649	46.4247
2024-01-08	45.2628	46.5303
2024-01-15	45.3609	46.636
2024-01-22	45.4592	46.7418
2024-01-29	45.5576	46.8477
2024-02-05	45.6563	46.9544
2024-02-12	45.2088	46.498
2024-02-19	45.3077	46.6051
2024-02-26	45.4068	46.7122
2024-03-04	45.5061	46.8199
2024-03-11	45.6056	46.9281
2024-03-18	45.7053	47.0363
2024-03-25	45.8051	47.1446
2024-04-01	45.9052	47.2531
2024-04-08	46.0054	47.3621
2024-04-15	46.1058	47.4713
2024-04-22	46.2063	47.5805
2024-04-29	46.307	47.6898
2024-05-06	46.4079	47.7996
2024-05-13	46.509	47.9095
2024-05-20	46.6102	48.0195
2024-05-27	46.7116	48.1295
2024-06-03	46.8132	48.2398
2024-06-10	46.9149	48.3503
2024-06-17	47.0168	48.4609
2024-06-24	47.1188	48.5715
2024-07-01	47.2209	48.6822
2024-07-08	47.3233	48.7932
2024-07-15	47.4257	48.9043
2024-07-22	47.5283	49.0153
2024-07-29	47.6311	49.1265
2024-08-05	47.734	49.2378
2024-08-12	47.837	49.3492
2024-08-19	47.9402	49.4606
2024-08-26	48.0435	49.5721
2024-09-02	48.1469	49.6836
2024-09-09	48.2505	49.7953
2024-09-16	48.3542	49.907
2024-09-23	48.458	50.0187
2024-09-30	48.5619	50.1304
2024-10-07	48.666	50.2423
2024-10-14	48.7701	50.3542
2024-10-21	48.8744	50.4661
2024-10-28	48.9788	50.578
2024-11-04	49.0834	50.6899
2024-11-11	49.188	50.8019
2024-11-18	49.2927	50.9139
2024-11-25	49.3976	51.0259
2024-12-02	49.5025	51.138
2024-12-09	49.6076	51.25
2024-12-16	49.7127	51.3621
2024-12-23	49.818	51.4742
2024-12-30	49.9233	51.5863
2025-01-01	49.9373	51.6012
2025-01-08	50.0353	51.7071
2025-01-15	50.1335	51.8132
2025-01-22	50.2318	51.9193
2025-01-29	50.3304	52.0255
2025-02-05	50.4291	52.1324
2025-02-12	50.528	52.2399
2025-02-19	50.627	52.3474
2025-02-26	50.7262	52.455
2025-03-05	50.8256	52.5631
2025-03-12	50.9251	52.6716
2025-03-19	51.0248	52.7802
2025-03-26	51.1247	52.8888
2025-04-02	51.2247	52.9975
2025-04-09	51.3248	53.1069
2025-04-16	51.4251	53.2163
2025-04-23	51.5255	53.3257
2025-04-30	51.6261	53.4351
2025-05-07	51.7268	53.545
2025-05-14	51.8277	53.655
2025-05-21	51.9287	53.7649
2025-05-28	52.0298	53.8749
2025-06-04	52.131	53.9851
2025-06-11	52.2324	54.0955
2025-06-18	52.3339	54.206
2025-06-25	52.4355	54.3164
2025-07-02	52.5372	54.4268
2025-07-09	52.639	54.5375
2025-07-16	52.741	54.6482
2025-07-23	52.843	54.7589
2025-07-30	52.9452	54.8696
2025-08-06	53.0474	54.9804
2025-08-13	53.1498	55.0912
2025-08-20	53.2523	55.202
2025-08-27	53.3548	55.3128
2025-09-03	53.4575	55.4236
2025-09-10	53.5603	55.5345
2025-09-17	53.6631	55.6454
2025-09-24	53.766	55.7562
2025-10-01	53.8691	55.867
2025-10-08	53.9722	55.9778
2025-10-15	54.0753	56.0887
2025-10-22	54.1786	56.1994
2025-10-29	54.2819	56.3102
2025-11-05	54.3853	56.4209
2025-11-12	54.4888	56.5316
2025-11-19	54.5924	56.6423
2025-11-26	54.696	56.7529
2025-12-03	54.7997	56.8634
2025-12-10	54.9034	56.974
2025-12-17	55.0072	57.0845
2025-12-24	55.1111	57.195
2025-12-31	55.215	57.3054
2026-01-01	55.2287	57.3199
2026-01-08	55.4357	57.5338
2026-01-15	55.6428	57.7476
2026-01-22	55.8498	57.9612
2026-01-29	56.0569	58.1745
2026-02-05	56.2639	58.3885
2026-02-12	56.4709	58.6027
2026-02-19	56.6778	58.8168
2026-02-26	56.8847	59.0306
2026-03-05	57.0915	59.2447
2026-03-12	57.2982	59.459
2026-03-19	57.5048	59.6729
2026-03-26	57.7114	59.8866
2026-04-02	57.9178	60.1002
2026-04-09	58.1242	60.314
2026-04-16	58.3304	60.5276
2026-04-23	58.5365	60.7408
2026-04-30	58.7424	60.9537
2026-05-07	58.9482	61.1668
2026-05-14	59.1539	61.3796
2026-05-21	59.3593	61.592
2026-05-28	59.5646	61.8041
2026-06-04	59.7698	62.0159
2026-06-11	59.9747	62.2277
2026-06-18	60.1794	62.4391
2026-06-25	60.3839	62.65
2026-07-02	60.5882	62.8605
2026-07-09	60.7923	63.071
2026-07-16	60.9961	63.281
2026-07-23	61.1997	63.4905
2026-07-30	61.403	63.6996
2026-08-06	61.6061	63.9084
2026-08-13	61.8089	64.1168
2026-08-20	62.0114	64.3247
2026-08-27	62.2136	64.5321
2026-09-03	62.4155	64.739
2026-09-10	62.6172	64.9456
2026-09-17	62.8185	65.1517
2026-09-24	63.0195	65.3572
2026-10-01	63.2201	65.5622
2026-10-08	63.4205	65.7668
2026-10-15	63.6205	65.9708
2026-10-22	63.8201	66.1743
2026-10-29	64.0194	66.3772
2026-11-05	64.2183	66.5796
2026-11-12	64.4168	66.7815
2026-11-19	64.615	66.9827
2026-11-26	64.8127	67.1834
2026-12-03	65.0101	67.3836
2026-12-10	65.207	67.5831
2026-12-17	65.4036	67.7821
2026-12-24	65.5997	67.9804
2026-12-31	65.7954	68.1781
2027-01-01	65.8219	68.2048
2027-01-08	66.0071	68.3936
2027-01-15	66.1921	68.5819
2027-01-22	66.3767	68.7696
2027-01-29	66.561	68.9569
2027-02-05	66.745	69.1445
2027-02-12	66.9286	69.3322
2027-02-19	67.1119	69.5194
2027-02-26	67.2949	69.706
2027-03-05	67.4775	69.8927
2027-03-12	67.6598	70.0794
2027-03-19	67.8417	70.2654
2027-03-26	68.0232	70.4509
2027-04-02	68.2043	70.6358
2027-04-09	68.385	70.821
2027-04-16	68.5654	71.0055
2027-04-23	68.7453	71.1894
2027-04-30	68.9249	71.3726
2027-05-07	69.104	71.5558
2027-05-14	69.2827	71.7385
2027-05-21	69.461	71.9205
2027-05-28	69.6388	72.1019
2027-06-04	69.8162	72.2828
2027-06-11	69.9932	72.4634
2027-06-18	70.1697	72.6433
2027-06-25	70.3457	72.8225
2027-07-02	70.5213	73.001
2027-07-09	70.6964	73.1792
2027-07-16	70.871	73.3568
2027-07-23	71.0452	73.5336
2027-07-30	71.2188	73.7096
2027-08-06	71.392	73.8852
2027-08-13	71.5647	74.0602
2027-08-20	71.7368	74.2344
2027-08-27	71.9085	74.4079
2027-09-03	72.0796	74.5807
2027-09-10	72.2502	74.7529
2027-09-17	72.4203	74.9243
2027-09-24	72.5899	75.0951
2027-10-01	72.7589	75.265
2027-10-08	72.9274	75.4344
2027-10-15	73.0953	75.603
2027-10-22	73.2627	75.7708
2027-10-29	73.4296	75.9379
2027-11-05	73.5959	76.1042
2027-11-12	73.7616	76.2699
2027-11-19	73.9267	76.4347
2027-11-26	74.0913	76.5988
2027-12-03	74.2553	76.7621
2027-12-10	74.4187	76.9247
2027-12-17	74.5816	77.0865
2027-12-24	74.7438	77.2476
2027-12-31	74.9055	77.4078
2028-01-01	74.9269	77.4289
2028-01-08	75.0765	77.5789
2028-01-15	75.2256	77.7283
2028-01-22	75.3744	77.8771
2028-01-29	75.5227	78.0252
2028-02-05	75.6706	78.1737
2028-02-12	75.8181	78.3223
2028-02-19	75.9651	78.4703
2028-02-26	76.1117	78.6176
2028-03-04	76.2579	78.765
2028-03-11	76.4036	78.9123
2028-03-18	76.5488	79.0588
2028-03-25	76.6936	79.2047
2028-04-01	76.838	79.3501
2028-04-08	76.9819	79.4957
2028-04-15	77.1253	79.6405
2028-04-22	77.2682	79.7847
2028-04-29	77.4107	79.9281
2028-05-06	77.5526	80.0715
2028-05-13	77.6941	80.2143
2028-05-20	77.8351	80.3564
2028-05-27	77.9756	80.4977
2028-06-03	78.1157	80.6386
2028-06-10	78.2552	80.7792
2028-06-17	78.3942	80.9189
2028-06-24	78.5327	81.058
2028-07-01	78.6706	81.1963
2028-07-08	78.8081	81.3344
2028-07-15	78.9451	81.4717
2028-07-22	79.0815	81.6082
2028-07-29	79.2174	81.7439
2028-08-05	79.3528	81.8792
2028-08-12	79.4876	82.0138
2028-08-19	79.622	82.1477
2028-08-26	79.7557	82.2808
2028-09-02	79.889	82.4132
2028-09-09	80.0217	82.545
2028-09-16	80.1538	82.676
2028-09-23	80.2855	82.8063
2028-09-30	80.4165	82.9358
2028-10-07	80.547	83.0648
2028-10-14	80.677	83.193
2028-10-21	80.8064	83.3204
2028-10-28	80.9353	83.447
2028-11-04	81.0636	83.573
2028-11-11	81.1913	83.6983
2028-11-18	81.3185	83.8228
2028-11-25	81.4451	83.9465
2028-12-02	81.5711	84.0695
2028-12-09	81.6966	84.1918
2028-12-16	81.8215	84.3134
2028-12-23	81.9459	84.4342
2028-12-30	82.0696	84.5543

## Sheet: Fig. 4(c)
Date	Model_No_Control	Model_Monthly_Control
2013-01-01	27.8985	27.8985
2013-01-08	28.053	28.053
2013-01-15	28.2083	28.2083
2013-01-22	28.3644	28.3644
2013-01-29	28.5214	28.5214
2013-02-05	28.6792	28.6792
2013-02-12	28.8379	28.8379
2013-02-19	28.9974	28.9974
2013-02-26	29.1577	29.1577
2013-03-05	29.3189	29.3189
2013-03-12	29.4808	29.4808
2013-03-19	29.6436	29.6436
2013-03-26	29.8072	29.8072
2013-04-02	29.9717	29.9717
2013-04-09	30.1369	30.1369
2013-04-16	30.3029	30.3029
2013-04-23	30.4698	30.4698
2013-04-30	30.6375	30.6375
2013-05-07	30.8059	30.8059
2013-05-14	30.9752	30.9752
2013-05-21	31.1452	31.1452
2013-05-28	31.316	31.316
2013-06-04	31.4877	31.4877
2013-06-11	31.6601	31.6601
2013-06-18	31.8332	31.8332
2013-06-25	32.0072	32.0072
2013-07-02	32.1819	32.1819
2013-07-09	32.3574	32.3574
2013-07-16	32.5337	32.5337
2013-07-23	32.7107	32.7107
2013-07-30	32.8884	32.8884
2013-08-06	33.0669	33.0669
2013-08-13	33.2462	33.2462
2013-08-20	33.4262	33.4262
2013-08-27	33.607	33.607
2013-09-03	33.7884	33.7884
2013-09-10	33.9706	33.9706
2013-09-17	34.1535	34.1535
2013-09-24	34.3372	34.3372
2013-10-01	34.5215	34.5215
2013-10-08	34.7066	34.7066
2013-10-15	34.8923	34.8923
2013-10-22	35.0788	35.0788
2013-10-29	35.266	35.266
2013-11-05	35.4538	35.4538
2013-11-12	35.6423	35.6423
2013-11-19	35.8315	35.8315
2013-11-26	36.0214	36.0214
2013-12-03	36.2119	36.2119
2013-12-10	36.4031	36.4031
2013-12-17	36.5949	36.5949
2013-12-24	36.7874	36.7874
2013-12-31	36.9805	36.9805
2014-01-01	37.0069	37.0069
2014-01-08	37.1917	37.1917
2014-01-15	37.3773	37.3773
2014-01-22	37.5635	37.5635
2014-01-29	37.7504	37.7504
2014-02-05	37.938	37.938
2014-02-12	38.1262	38.1262
2014-02-19	38.3151	38.3151
2014-02-26	38.5046	38.5046
2014-03-05	38.6948	38.6948
2014-03-12	38.8856	38.8856
2014-03-19	39.0771	39.0771
2014-03-26	39.2691	39.2691
2014-04-02	39.4618	39.4618
2014-04-09	39.6551	39.6551
2014-04-16	39.849	39.849
2014-04-23	40.0434	40.0434
2014-04-30	40.2385	40.2385
2014-05-07	40.4341	40.4341
2014-05-14	40.6304	40.6304
2014-05-21	40.8271	40.8271
2014-05-28	41.0252	41.0252
2014-06-04	41.2244	41.2244
2014-06-11	41.4241	41.4241
2014-06-18	41.6243	41.6243
2014-06-25	41.825	41.825
2014-07-02	42.0262	42.0262
2014-07-09	42.228	42.228
2014-07-16	42.4302	42.4302
2014-07-23	42.6329	42.6329
2014-07-30	42.8361	42.8361
2014-08-06	43.0398	43.0398
2014-08-13	43.2439	43.2439
2014-08-20	43.4516	43.4516
2014-08-27	43.6598	43.6598
2014-09-03	43.8684	43.8684
2014-09-10	44.0773	44.0773
2014-09-17	44.2867	44.2867
2014-09-24	44.4965	44.4965
2014-10-01	44.7066	44.7066
2014-10-08	44.9171	44.9171
2014-10-15	45.1279	45.1279
2014-10-22	45.3391	45.3391
2014-10-29	45.5553	45.5553
2014-11-05	45.7718	45.7718
2014-11-12	45.9886	45.9886
2014-11-19	46.2056	46.2056
2014-11-26	46.4229	46.4229
2014-12-03	46.6433	46.6433
2014-12-10	46.8639	46.8639
2014-12-17	47.0847	47.0847
2014-12-24	47.3057	47.3057
2014-12-31	47.5269	47.5269
2015-01-01	47.5562	47.5562
2015-01-08	47.7612	47.7612
2015-01-15	47.9666	47.9666
2015-01-22	48.1723	48.1723
2015-01-29	48.3826	48.3826
2015-02-05	48.5948	48.5948
2015-02-12	48.8072	48.8072
2015-02-19	49.0211	49.0211
2015-02-26	49.2369	49.2369
2015-03-05	49.4528	49.4528
2015-03-12	49.6688	49.6688
2015-03-19	49.885	49.885
2015-03-26	50.1014	50.1014
2015-04-02	50.3179	50.3179
2015-04-09	50.5345	50.5345
2015-04-16	50.7513	50.7513
2015-04-23	50.9681	50.9681
2015-04-30	51.1851	51.1851
2015-05-07	51.4021	51.4021
2015-05-14	51.6192	51.6192
2015-05-21	51.8372	51.8372
2015-05-28	52.0562	52.0562
2015-06-04	52.2752	52.2752
2015-06-11	52.4943	52.4943
2015-06-18	52.7134	52.7134
2015-06-25	52.9324	52.9324
2015-07-02	53.1515	53.1515
2015-07-09	53.3706	53.3706
2015-07-16	53.5896	53.5896
2015-07-23	53.8086	53.8086
2015-07-30	54.0276	54.0276
2015-08-06	54.2465	54.2465
2015-08-13	54.4653	54.4653
2015-08-20	54.6842	54.6842
2015-08-27	54.9041	54.9041
2015-09-03	55.1239	55.1239
2015-09-10	55.3436	55.3436
2015-09-17	55.5631	55.5631
2015-09-24	55.7826	55.7826
2015-10-01	56.0018	56.0018
2015-10-08	56.221	56.221
2015-10-15	56.4399	56.4399
2015-10-22	56.6587	56.6587
2015-10-29	56.8774	56.8774
2015-11-05	57.0958	57.0958
2015-11-12	57.314	57.314
2015-11-19	57.5321	57.5321
2015-11-26	57.7499	57.7499
2015-12-03	57.9675	57.9675
2015-12-10	58.1848	58.1848
2015-12-17	58.402	58.402
2015-12-24	58.6188	58.6188
2015-12-31	58.8354	58.8354
2016-01-01	58.8657	58.8657
2016-01-08	56.6921	56.6921
2016-01-15	54.6081	54.6081
2016-01-22	52.6096	52.6096
2016-01-29	50.6927	50.6927
2016-02-05	48.8538	48.8538
2016-02-12	47.0893	47.0893
2016-02-19	45.3958	45.3958
2016-02-26	43.7703	43.7703
2016-03-04	42.2098	42.2098
2016-03-11	40.7114	40.7114
2016-03-18	39.2723	39.2723
2016-03-25	37.8906	37.8906
2016-04-01	36.5632	36.5632
2016-04-08	35.2879	35.2879
2016-04-15	34.0625	34.0625
2016-04-22	32.8856	32.8856
2016-04-29	31.755	31.755
2016-05-06	31.8485	31.8485
2016-05-13	31.9422	31.9422
2016-05-20	32.0362	32.0362
2016-05-27	32.1303	32.1303
2016-06-03	32.2245	32.2245
2016-06-10	32.319	32.319
2016-06-17	32.4137	32.4137
2016-06-24	32.5085	32.5085
2016-07-01	32.6035	32.6035
2016-07-08	32.6988	32.6988
2016-07-15	32.7944	32.7944
2016-07-22	32.8903	32.8903
2016-07-29	32.9865	32.9865
2016-08-05	33.0828	33.0828
2016-08-12	33.1793	33.1793
2016-08-19	33.2759	33.2759
2016-08-26	33.3728	33.3728
2016-09-02	33.4698	33.4698
2016-09-09	33.567	33.567
2016-09-16	33.6643	33.6643
2016-09-23	33.7619	33.7619
2016-09-30	33.8596	33.8596
2016-10-07	33.9575	33.9575
2016-10-14	34.0555	34.0555
2016-10-21	34.1537	34.1537
2016-10-28	34.2522	34.2522
2016-11-04	34.351	34.351
2016-11-11	34.4499	34.4499
2016-11-18	34.5491	34.5491
2016-11-25	34.6483	34.6483
2016-12-02	34.7478	34.7478
2016-12-09	34.8474	34.8474
2016-12-16	34.9472	34.9472
2016-12-23	35.0471	35.0471
2016-12-30	35.1473	35.1473
2017-01-01	35.1613	35.1613
2017-01-08	33.6793	33.6793
2017-01-15	32.2669	32.2669
2017-01-22	30.9205	30.9205
2017-01-29	29.6368	29.6368
2017-02-05	28.4128	28.4128
2017-02-12	27.2455	27.2455
2017-02-19	26.1322	26.1322
2017-02-26	25.0701	25.0701
2017-03-05	24.0568	24.0568
2017-03-12	23.09	23.09
2017-03-19	22.1673	22.1673
2017-03-26	21.2867	21.2867
2017-04-02	20.4461	20.4461
2017-04-09	19.6436	19.6436
2017-04-16	18.8775	18.8775
2017-04-23	18.146	18.146
2017-04-30	17.4477	17.4477
2017-05-07	17.5064	17.5064
2017-05-14	17.5652	17.5652
2017-05-21	17.6242	17.6242
2017-05-28	17.6834	17.6834
2017-06-04	17.7429	17.7429
2017-06-11	17.8027	17.8027
2017-06-18	17.8626	17.8626
2017-06-25	17.9228	17.9228
2017-07-02	17.9831	17.9831
2017-07-09	18.0436	18.0436
2017-07-16	18.1044	18.1044
2017-07-23	18.1654	18.1654
2017-07-30	18.2266	18.2266
2017-08-06	18.288	18.288
2017-08-13	18.3495	18.3495
2017-08-20	18.4113	18.4113
2017-08-27	18.4732	18.4732
2017-09-03	18.5354	18.5354
2017-09-10	18.5977	18.5977
2017-09-17	18.6602	18.6602
2017-09-24	18.7229	18.7229
2017-10-01	18.7858	18.7858
2017-10-08	18.8489	18.8489
2017-10-15	18.9123	18.9123
2017-10-22	18.9758	18.9758
2017-10-29	19.0396	19.0396
2017-11-05	19.1035	19.1035
2017-11-12	19.1676	19.1676
2017-11-19	19.2319	19.2319
2017-11-26	19.2964	19.2964
2017-12-03	19.3611	19.3611
2017-12-10	19.426	19.426
2017-12-17	19.4911	19.4911
2017-12-24	19.5564	19.5564
2017-12-31	19.6219	19.6219
2018-01-01	19.6311	19.6311
2018-01-08	19.6957	19.6957
2018-01-15	19.7608	19.7608
2018-01-22	19.8262	19.8262
2018-01-29	19.8917	19.8917
2018-02-05	19.9574	19.9574
2018-02-12	20.0234	20.0234
2018-02-19	20.0895	20.0895
2018-02-26	20.1558	20.1558
2018-03-05	20.2224	20.2224
2018-03-12	20.2891	20.2891
2018-03-19	20.3561	20.3561
2018-03-26	20.4232	20.4232
2018-04-02	20.4905	20.4905
2018-04-09	20.5581	20.5581
2018-04-16	20.626	20.626
2018-04-23	20.6942	20.6942
2018-04-30	20.7625	20.7625
2018-05-07	20.8311	20.8311
2018-05-14	20.8998	20.8998
2018-05-21	20.9688	20.9688
2018-05-28	21.0379	21.0379
2018-06-04	21.1073	21.1073
2018-06-11	21.1768	21.1768
2018-06-18	21.2466	21.2466
2018-06-25	21.3166	21.3166
2018-07-02	21.3869	21.3869
2018-07-09	21.4573	21.4573
2018-07-16	21.528	21.528
2018-07-23	21.5989	21.5989
2018-07-30	21.67	21.67
2018-08-06	21.7413	21.7413
2018-08-13	21.8127	21.8127
2018-08-20	21.8844	21.8844
2018-08-27	21.9563	21.9563
2018-09-03	22.0284	22.0284
2018-09-10	22.1006	22.1006
2018-09-17	22.1731	22.1731
2018-09-24	22.2458	22.2458
2018-10-01	22.3187	22.3187
2018-10-08	22.3918	22.3918
2018-10-15	22.465	22.465
2018-10-22	22.5385	22.5385
2018-10-29	22.6122	22.6122
2018-11-05	22.6861	22.6861
2018-11-12	22.7601	22.7601
2018-11-19	22.8344	22.8344
2018-11-26	22.9089	22.9089
2018-12-03	22.9836	22.9836
2018-12-10	23.0585	23.0585
2018-12-17	23.1335	23.1335
2018-12-24	23.2088	23.2088
2018-12-31	23.2843	23.2843
2019-01-01	23.2946	23.2946
2019-01-08	23.367	23.3679
2019-01-15	23.4396	23.4414
2019-01-22	23.5125	23.5151
2019-01-29	23.5855	23.5891
2019-02-05	23.6588	23.6635
2019-02-12	23.7323	23.7384
2019-02-19	23.806	23.8136
2019-02-26	23.88	23.8889
2019-03-05	23.9542	23.9646
2019-03-12	24.0286	24.0408
2019-03-19	24.1032	24.1171
2019-03-26	24.1283	24.1439
2019-04-02	24.2033	24.2206
2019-04-09	24.2784	24.2977
2019-04-16	24.3538	24.3751
2019-04-23	24.4294	24.4526
2019-04-30	24.5053	24.5304
2019-05-07	24.5813	24.6086
2019-05-14	24.6576	24.687
2019-05-21	24.7341	24.7656
2019-05-28	24.8108	24.8444
2019-06-04	24.8878	24.9236
2019-06-11	24.9649	25.003
2019-06-18	25.0423	25.0826
2019-06-25	25.1199	25.1624
2019-07-02	25.1977	25.2425
2019-07-09	25.2757	25.3229
2019-07-16	25.354	25.4035
2019-07-23	25.4324	25.4842
2019-07-30	25.5111	25.5652
2019-08-06	25.59	25.6465
2019-08-13	25.6691	25.7279
2019-08-20	25.7485	25.8096
2019-08-27	25.828	25.8915
2019-09-03	25.9078	25.9736
2019-09-10	25.9878	26.0559
2019-09-17	26.068	26.1385
2019-09-24	26.1484	26.2212
2019-10-01	26.229	26.3041
2019-10-08	26.3098	26.3873
2019-10-15	26.3909	26.4707
2019-10-22	26.4721	26.5543
2019-10-29	26.5536	26.638
2019-11-05	26.6353	26.722
2019-11-12	26.7172	26.8062
2019-11-19	26.7993	26.8906
2019-11-26	26.8816	26.9752
2019-12-03	26.9641	27.06
2019-12-10	27.0469	27.145
2019-12-17	27.1298	27.2301
2019-12-24	27.213	27.3155
2019-12-31	27.2964	27.4011
2020-01-01	27.3077	27.4127
2020-01-08	27.3875	27.4954
2020-01-15	27.4674	27.5784
2020-01-22	27.5476	27.6615
2020-01-29	27.6281	27.7448
2020-02-05	27.7088	27.8287
2020-02-12	27.7897	27.9131
2020-02-19	27.8709	27.9977
2020-02-26	27.9523	28.0825
2020-03-04	28.0339	28.1677
2020-03-11	28.1158	28.2534
2020-03-18	28.1979	28.3393
2020-03-25	28.2803	28.4253
2020-04-01	28.3628	28.5117
2020-04-08	28.4457	28.5985
2020-04-15	28.5287	28.6855
2020-04-22	28.612	28.7728
2020-04-29	28.6955	28.8602
2020-05-06	28.7792	28.9481
2020-05-13	28.8632	29.0362
2020-05-20	28.9474	29.1246
2020-05-27	29.0318	29.2131
2020-06-03	29.1165	29.3019
2020-06-10	29.2013	29.391
2020-06-17	29.2864	29.4803
2020-06-24	29.3718	29.5698
2020-07-01	29.4573	29.6596
2020-07-08	29.5431	29.7496
2020-07-15	29.6291	29.8399
2020-07-22	29.7153	29.9303
2020-07-29	29.8018	30.021
2020-08-05	29.8884	30.1119
2020-08-12	29.9753	30.203
2020-08-19	30.0624	30.2943
2020-08-26	30.1497	30.3858
2020-09-02	30.2372	30.4775
2020-09-09	30.325	30.5695
2020-09-16	30.4129	30.6616
2020-09-23	30.5011	30.7539
2020-09-30	30.5895	30.8464
2020-10-07	30.6781	30.9392
2020-10-14	30.7669	31.0321
2020-10-21	30.856	31.1252
2020-10-28	30.9452	31.2185
2020-11-04	31.0347	31.3119
2020-11-11	31.1243	31.4056
2020-11-18	31.2142	31.4994
2020-11-25	31.3043	31.5935
2020-12-02	31.3946	31.6877
2020-12-09	31.4851	31.7821
2020-12-16	31.5758	31.8767
2020-12-23	31.6667	31.9714
2020-12-30	31.7578	32.0663
2021-01-01	31.7701	32.0792
2021-01-08	31.9517	32.266
2021-01-15	32.1339	32.4536
2021-01-22	32.3169	32.6417
2021-01-29	32.5005	32.8306
2021-02-05	32.6849	33.0206
2021-02-12	32.87	33.2115
2021-02-19	33.0558	33.4032
2021-02-26	33.2422	33.5955
2021-03-05	33.4294	33.7887
2021-03-12	33.6172	33.9829
2021-03-19	33.8058	34.1777
2021-03-26	33.995	34.3731
2021-04-02	34.1848	34.5693
2021-04-09	34.3754	34.7664
2021-04-16	34.5666	34.9642
2021-04-23	34.7584	35.1626
2021-04-30	34.9509	35.3617
2021-05-07	35.1441	35.5616
2021-05-14	35.3378	35.7622
2021-05-21	35.5323	35.9634
2021-05-28	35.7273	36.1652
2021-06-04	35.923	36.3676
2021-06-11	36.1193	36.5709
2021-06-18	36.3162	36.7747
2021-06-25	36.5137	36.979
2021-07-02	36.7118	37.184
2021-07-09	36.9105	37.3897
2021-07-16	37.1098	37.5959
2021-07-23	37.3097	37.8027
2021-07-30	37.5102	38.01
2021-08-06	37.7112	38.2179
2021-08-13	37.9128	38.4265
2021-08-20	38.1149	38.6355
2021-08-27	38.3176	38.845
2021-09-03	38.5208	39.055
2021-09-10	38.7246	39.2656
2021-09-17	38.9289	39.4767
2021-09-24	39.1337	39.6883
2021-10-01	39.3391	39.9003
2021-10-08	39.5449	40.1129
2021-10-15	39.7513	40.3259
2021-10-22	39.9582	40.5394
2021-10-29	40.1655	40.7533
2021-11-05	40.3733	40.9676
2021-11-12	40.5816	41.1824
2021-11-19	40.7904	41.3976
2021-11-26	40.9996	41.6132
2021-12-03	41.2092	41.8292
2021-12-10	41.4194	42.0456
2021-12-17	41.6299	42.2624
2021-12-24	41.8409	42.4796
2021-12-31	42.0523	42.6971
2022-01-01	42.0816	42.7273
2022-01-08	33.9614	34.476
2022-01-15	27.5271	27.9373
2022-01-22	22.4216	22.7486
2022-01-29	18.365	18.6257
2022-02-05	15.1371	15.345
2022-02-12	12.5646	12.7304
2022-02-19	10.5106	10.6427
2022-02-26	8.86676	8.97225
2022-03-05	7.54798	7.63257
2022-03-12	6.48704	6.55523
2022-03-19	5.63077	5.68608
2022-03-26	4.93709	4.9823
2022-04-02	4.37268	4.40998
2022-04-09	3.91114	3.9423
2022-04-16	3.53156	3.55793
2022-04-23	3.21734	3.23998
2022-04-30	2.95533	2.97508
2022-05-07	2.95993	2.98045
2022-05-14	2.96457	2.98584
2022-05-21	2.96925	2.99126
2022-05-28	2.97397	2.9967
2022-06-04	2.97872	3.00218
2022-06-11	2.98352	3.0077
2022-06-18	2.98835	3.01324
2022-06-25	2.99322	3.0188
2022-07-02	2.99813	3.02438
2022-07-09	3.00307	3.03
2022-07-16	3.00805	3.03565
2022-07-23	3.01306	3.04131
2022-07-30	3.01811	3.047
2022-08-06	3.02319	3.05271
2022-08-13	3.02831	3.05846
2022-08-20	3.03346	3.06422
2022-08-27	3.03864	3.07
2022-09-03	3.04386	3.0758
2022-09-10	3.04911	3.08163
2022-09-17	3.0544	3.08749
2022-09-24	3.05971	3.09336
2022-10-01	3.06506	3.09925
2022-10-08	3.07044	3.10517
2022-10-15	3.07585	3.1111
2022-10-22	3.08129	3.11706
2022-10-29	3.08676	3.12304
2022-11-05	3.09227	3.12904
2022-11-12	3.0978	3.13506
2022-11-19	3.10337	3.1411
2022-11-26	3.10896	3.14717
2022-12-03	3.11459	3.15325
2022-12-10	3.12024	3.15936
2022-12-17	3.12593	3.16548
2022-12-24	3.13164	3.17163
2022-12-31	3.13738	3.1778
2023-01-01	3.1381	3.17857
2023-01-08	3.14315	3.18418
2023-01-15	3.14825	3.18982
2023-01-22	3.15339	3.19549
2023-01-29	3.15858	3.2012
2023-02-05	3.16382	3.20701
2023-02-12	3.1691	3.21289
2023-02-19	3.17443	3.2188
2023-02-26	3.1798	3.22475
2023-03-05	3.18521	3.23077
2023-03-12	3.19067	3.23685
2023-03-19	3.19617	3.24296
2023-03-26	3.20171	3.2491
2023-04-02	3.2073	3.25527
2023-04-09	3.21292	3.26152
2023-04-16	3.21859	3.2678
2023-04-23	3.22429	3.27411
2023-04-30	3.23004	3.28044
2023-05-07	3.23582	3.28684
2023-05-14	3.24165	3.29327
2023-05-21	3.24751	3.29972
2023-05-28	3.25341	3.30621
2023-06-04	3.25935	3.31273
2023-06-11	3.26532	3.31929
2023-06-18	3.27133	3.32588
2023-06-25	3.27738	3.3325
2023-07-02	3.28347	3.33914
2023-07-09	3.28959	3.34583
2023-07-16	3.29575	3.35254
2023-07-23	3.30194	3.35928
2023-07-30	3.30817	3.36604
2023-08-06	3.31444	3.37284
2023-08-13	3.32074	3.37966
2023-08-20	3.32707	3.38651
2023-08-27	3.33344	3.39338
2023-09-03	3.33984	3.40029
2023-09-10	3.34628	3.40722
2023-09-17	3.35275	3.41417
2023-09-24	3.35926	3.42116
2023-10-01	3.36579	3.42816
2023-10-08	3.37237	3.4352
2023-10-15	3.37897	3.44226
2023-10-22	3.38561	3.44935
2023-10-29	3.39228	3.45646
2023-11-05	3.39898	3.46359
2023-11-12	3.40572	3.47076
2023-11-19	3.41249	3.47795
2023-11-26	3.41929	3.48516
2023-12-03	3.42612	3.4924
2023-12-10	3.43299	3.49967
2023-12-17	3.43989	3.50696
2023-12-24	3.44682	3.51427
2023-12-31	3.45378	3.52162
2024-01-01	3.45467	3.52256
2024-01-08	3.46091	3.52931
2024-01-15	3.4672	3.53611
2024-01-22	3.47355	3.54295
2024-01-29	3.47995	3.54984
2024-02-05	3.48639	3.55682
2024-02-12	3.47821	3.54896
2024-02-19	3.48469	3.55599
2024-02-26	3.49121	3.56307
2024-03-04	3.49778	3.57022
2024-03-11	3.5044	3.57744
2024-03-18	3.51107	3.5847
2024-03-25	3.51777	3.59199
2024-04-01	3.52453	3.59932
2024-04-08	3.53133	3.60674
2024-04-15	3.53817	3.61419
2024-04-22	3.54506	3.62167
2024-04-29	3.55199	3.62919
2024-05-06	3.55897	3.63677
2024-05-13	3.56598	3.64439
2024-05-20	3.57304	3.65205
2024-05-27	3.58015	3.65973
2024-06-03	3.58729	3.66746
2024-06-10	3.59448	3.67524
2024-06-17	3.6017	3.68305
2024-06-24	3.60897	3.69089
2024-07-01	3.61628	3.69877
2024-07-08	3.62363	3.70669
2024-07-15	3.63102	3.71465
2024-07-22	3.63845	3.72263
2024-07-29	3.64592	3.73064
2024-08-05	3.65343	3.7387
2024-08-12	3.66098	3.74679
2024-08-19	3.66857	3.75491
2024-08-26	3.6762	3.76305
2024-09-02	3.68387	3.77124
2024-09-09	3.69157	3.77945
2024-09-16	3.69932	3.7877
2024-09-23	3.7071	3.79598
2024-09-30	3.71492	3.80429
2024-10-07	3.72278	3.81263
2024-10-14	3.73068	3.821
2024-10-21	3.73862	3.82941
2024-10-28	3.74659	3.83784
2024-11-04	3.7546	3.84631
2024-11-11	3.76265	3.85481
2024-11-18	3.77074	3.86333
2024-11-25	3.77886	3.87189
2024-12-02	3.78703	3.88048
2024-12-09	3.79523	3.88911
2024-12-16	3.80346	3.89776
2024-12-23	3.81174	3.90645
2024-12-30	3.82005	3.91516
2025-01-01	3.82113	3.91629
2025-01-08	3.8287	3.9244
2025-01-15	3.83632	3.93256
2025-01-22	3.84401	3.94077
2025-01-29	3.85175	3.94902
2025-02-05	3.85955	3.95739
2025-02-12	3.8674	3.96584
2025-02-19	3.8753	3.97434
2025-02-26	3.88326	3.98289
2025-03-05	3.89128	3.99152
2025-03-12	3.89934	4.00023
2025-03-19	3.90746	4.00898
2025-03-26	3.91563	4.01777
2025-04-02	3.92386	4.02661
2025-04-09	3.93213	4.03555
2025-04-16	3.94046	4.04452
2025-04-23	3.94883	4.05353
2025-04-30	3.95726	4.06258
2025-05-07	3.96573	4.07171
2025-05-14	3.97426	4.08088
2025-05-21	3.98284	4.09009
2025-05-28	3.99146	4.09934
2025-06-04	4.00013	4.10865
2025-06-11	4.00885	4.118
2025-06-18	4.01762	4.1274
2025-06-25	4.02644	4.13683
2025-07-02	4.0353	4.14631
2025-07-09	4.04421	4.15584
2025-07-16	4.05317	4.16541
2025-07-23	4.06218	4.17501
2025-07-30	4.07123	4.18465
2025-08-06	4.08033	4.19434
2025-08-13	4.08947	4.20407
2025-08-20	4.09866	4.21384
2025-08-27	4.1079	4.22365
2025-09-03	4.11719	4.23349
2025-09-10	4.12651	4.24338
2025-09-17	4.13589	4.2533
2025-09-24	4.14531	4.26326
2025-10-01	4.15477	4.27326
2025-10-08	4.16429	4.2833
2025-10-15	4.17384	4.29338
2025-10-22	4.18344	4.30349
2025-10-29	4.19309	4.31365
2025-11-05	4.20278	4.32384
2025-11-12	4.21252	4.33407
2025-11-19	4.2223	4.34434
2025-11-26	4.23212	4.35465
2025-12-03	4.24199	4.36499
2025-12-10	4.25191	4.37538
2025-12-17	4.26187	4.3858
2025-12-24	4.27187	4.39626
2025-12-31	4.28192	4.40676
2026-01-01	4.28324	4.40815
2026-01-08	4.30291	4.4286
2026-01-15	4.32274	4.44923
2026-01-22	4.34276	4.47004
2026-01-29	4.36296	4.49101
2026-02-05	4.38333	4.51222
2026-02-12	4.40389	4.53366
2026-02-19	4.42462	4.55527
2026-02-26	4.44554	4.57705
2026-03-05	4.46664	4.59905
2026-03-12	4.48793	4.62127
2026-03-19	4.50939	4.64366
2026-03-26	4.53104	4.66622
2026-04-02	4.55288	4.68897
2026-04-09	4.5749	4.71196
2026-04-16	4.59712	4.73512
2026-04-23	4.61951	4.75846
2026-04-30	4.6421	4.78198
2026-05-07	4.66488	4.80572
2026-05-14	4.68785	4.82965
2026-05-21	4.71101	4.85377
2026-05-28	4.73436	4.87807
2026-06-04	4.7579	4.90256
2026-06-11	4.78165	4.92727
2026-06-18	4.80558	4.95216
2026-06-25	4.82972	4.97725
2026-07-02	4.85405	5.00252
2026-07-09	4.87858	5.02801
2026-07-16	4.90331	5.05369
2026-07-23	4.92825	5.07957
2026-07-30	4.95338	5.10564
2026-08-06	4.97872	5.13191
2026-08-13	5.00427	5.15839
2026-08-20	5.03002	5.18507
2026-08-27	5.05598	5.21196
2026-09-03	5.08215	5.23904
2026-09-10	5.10853	5.26634
2026-09-17	5.13512	5.29384
2026-09-24	5.16192	5.32155
2026-10-01	5.18894	5.34947
2026-10-08	5.21618	5.3776
2026-10-15	5.24363	5.40594
2026-10-22	5.2713	5.4345
2026-10-29	5.29919	5.46327
2026-11-05	5.3273	5.49226
2026-11-12	5.35564	5.52147
2026-11-19	5.3842	5.5509
2026-11-26	5.41298	5.58056
2026-12-03	5.442	5.61043
2026-12-10	5.47124	5.64053
2026-12-17	5.50071	5.67086
2026-12-24	5.53042	5.70142
2026-12-31	5.56036	5.7322
2027-01-01	5.56453	5.73649
2027-01-08	5.59385	5.7668
2027-01-15	5.62344	5.79737
2027-01-22	5.65328	5.82819
2027-01-29	5.68339	5.85927
2027-02-05	5.71376	5.89068
2027-02-12	5.74439	5.92239
2027-02-19	5.77528	5.95436
2027-02-26	5.80644	5.98659
2027-03-05	5.83787	6.01913
2027-03-12	5.86957	6.05197
2027-03-19	5.90153	6.08507
2027-03-26	5.93377	6.11843
2027-04-02	5.96628	6.15206
2027-04-09	5.99906	6.18602
2027-04-16	6.03212	6.22024
2027-04-23	6.06545	6.25473
2027-04-30	6.09906	6.28949
2027-05-07	6.13295	6.32457
2027-05-14	6.16713	6.35992
2027-05-21	6.20158	6.39555
2027-05-28	6.23632	6.43145
2027-06-04	6.27134	6.46765
2027-06-11	6.30665	6.50415
2027-06-18	6.34225	6.54092
2027-06-25	6.37815	6.57798
2027-07-02	6.41433	6.61533
2027-07-09	6.45081	6.65299
2027-07-16	6.48758	6.69093
2027-07-23	6.52465	6.72916
2027-07-30	6.56202	6.76769
2027-08-06	6.59969	6.80652
2027-08-13	6.63767	6.84565
2027-08-20	6.67594	6.88508
2027-08-27	6.71453	6.92481
2027-09-03	6.75343	6.96484
2027-09-10	6.79263	7.00518
2027-09-17	6.83215	7.04583
2027-09-24	6.87198	7.08679
2027-10-01	6.91213	7.12806
2027-10-08	6.9526	7.16965
2027-10-15	6.99339	7.21155
2027-10-22	7.0345	7.25377
2027-10-29	7.07593	7.2963
2027-11-05	7.11769	7.33916
2027-11-12	7.15979	7.38235
2027-11-19	7.20221	7.42586
2027-11-26	7.24496	7.4697
2027-12-03	7.28806	7.51388
2027-12-10	7.33148	7.55838
2027-12-17	7.37525	7.60323
2027-12-24	7.41936	7.64841
2027-12-31	7.46382	7.69392
2028-01-01	7.47006	7.70031
2028-01-08	7.51395	7.74542
2028-01-15	7.55822	7.7909
2028-01-22	7.60286	7.83674
2028-01-29	7.64787	7.88295
2028-02-05	7.69327	7.92961
2028-02-12	7.73904	7.9767
2028-02-19	7.78519	8.02416
2028-02-26	7.83172	8.072
2028-03-04	7.87864	8.12027
2028-03-11	7.92595	8.16896
2028-03-18	7.97364	8.21803
2028-03-25	8.02173	8.26748
2028-04-01	8.0702	8.31732
2028-04-08	8.11907	8.36761
2028-04-15	8.16834	8.41829
2028-04-22	8.218	8.46936
2028-04-29	8.26807	8.52081
2028-05-06	8.31853	8.57271
2028-05-13	8.3694	8.62501
2028-05-20	8.42068	8.67771
2028-05-27	8.47237	8.73081
2028-06-03	8.52447	8.78433
2028-06-10	8.57698	8.83828
2028-06-17	8.6299	8.89263
2028-06-24	8.68325	8.94739
2028-07-01	8.73701	9.00256
2028-07-08	8.7912	9.05818
2028-07-15	8.84581	9.11421
2028-07-22	8.90085	9.17066
2028-07-29	8.95632	9.22753
2028-08-05	9.01222	9.28483
2028-08-12	9.06855	9.34257
2028-08-19	9.12532	9.40074
2028-08-26	9.18253	9.45934
2028-09-02	9.24018	9.51837
2028-09-09	9.29828	9.57785
2028-09-16	9.35682	9.63777
2028-09-23	9.41582	9.69813
2028-09-30	9.47526	9.75894
2028-10-07	9.53516	9.8202
2028-10-14	9.59551	9.88192
2028-10-21	9.65633	9.94408
2028-10-28	9.7176	10.0067
2028-11-04	9.77935	10.0698
2028-11-11	9.84156	10.1333
2028-11-18	9.90424	10.1973
2028-11-25	9.96739	10.2618
2028-12-02	10.031	10.3268
2028-12-09	10.0951	10.3922
2028-12-16	10.1597	10.4581
2028-12-23	10.2248	10.5245
2028-12-30	10.2903	10.5913

## Sheet: Fig. 4(d)
Date	Model_No_Control	Model_Monthly_Control
2013-01-01	0.17055	0.17055
2013-01-08	0.169334	0.169334
2013-01-15	0.168127	0.168127
2013-01-22	0.166928	0.166928
2013-01-29	0.165738	0.165738
2013-02-05	0.164557	0.164557
2013-02-12	0.163384	0.163384
2013-02-19	0.162219	0.162219
2013-02-26	0.161062	0.161062
2013-03-05	0.159914	0.159914
2013-03-12	0.158774	0.158774
2013-03-19	0.157643	0.157643
2013-03-26	0.156519	0.156519
2013-04-02	0.155403	0.155403
2013-04-09	0.154295	0.154295
2013-04-16	0.153196	0.153196
2013-04-23	0.152103	0.152103
2013-04-30	0.151019	0.151019
2013-05-07	0.149942	0.149942
2013-05-14	0.148874	0.148874
2013-05-21	0.147813	0.147813
2013-05-28	0.146759	0.146759
2013-06-04	0.145713	0.145713
2013-06-11	0.144674	0.144674
2013-06-18	0.143642	0.143642
2013-06-25	0.142619	0.142619
2013-07-02	0.141602	0.141602
2013-07-09	0.140593	0.140593
2013-07-16	0.13959	0.13959
2013-07-23	0.138595	0.138595
2013-07-30	0.137607	0.137607
2013-08-06	0.136626	0.136626
2013-08-13	0.135653	0.135653
2013-08-20	0.134686	0.134686
2013-08-27	0.133726	0.133726
2013-09-03	0.132772	0.132772
2013-09-10	0.131826	0.131826
2013-09-17	0.130886	0.130886
2013-09-24	0.129953	0.129953
2013-10-01	0.129026	0.129026
2013-10-08	0.128107	0.128107
2013-10-15	0.127194	0.127194
2013-10-22	0.126287	0.126287
2013-10-29	0.125386	0.125386
2013-11-05	0.124493	0.124493
2013-11-12	0.123606	0.123606
2013-11-19	0.122725	0.122725
2013-11-26	0.12185	0.12185
2013-12-03	0.120981	0.120981
2013-12-10	0.120118	0.120118
2013-12-17	0.119262	0.119262
2013-12-24	0.118412	0.118412
2013-12-31	0.117568	0.117568
2014-01-01	0.131473	0.131473
2014-01-08	0.130536	0.130536
2014-01-15	0.129606	0.129606
2014-01-22	0.128682	0.128682
2014-01-29	0.127764	0.127764
2014-02-05	0.126854	0.126854
2014-02-12	0.125949	0.125949
2014-02-19	0.125051	0.125051
2014-02-26	0.12416	0.12416
2014-03-05	0.123274	0.123274
2014-03-12	0.122396	0.122396
2014-03-19	0.121523	0.121523
2014-03-26	0.120657	0.120657
2014-04-02	0.119797	0.119797
2014-04-09	0.118943	0.118943
2014-04-16	0.118095	0.118095
2014-04-23	0.117254	0.117254
2014-04-30	0.116418	0.116418
2014-05-07	0.115588	0.115588
2014-05-14	0.114764	0.114764
2014-05-21	0.113946	0.113946
2014-05-28	0.107908	0.107908
2014-06-04	0.107138	0.107138
2014-06-11	0.106374	0.106374
2014-06-18	0.105617	0.105617
2014-06-25	0.104863	0.104863
2014-07-02	0.104116	0.104116
2014-07-09	0.103374	0.103374
2014-07-16	0.102637	0.102637
2014-07-23	0.101906	0.101906
2014-07-30	0.101179	0.101179
2014-08-06	0.100458	0.100458
2014-08-13	0.0997416	0.0997416
2014-08-20	0.0846016	0.0846016
2014-08-27	0.0839984	0.0839984
2014-09-03	0.0834	0.0834
2014-09-10	0.0828048	0.0828048
2014-09-17	0.0822152	0.0822152
2014-09-24	0.0816288	0.0816288
2014-10-01	0.0810472	0.0810472
2014-10-08	0.0804688	0.0804688
2014-10-15	0.0798955	0.0798955
2014-10-22	0.079326	0.079326
2014-10-29	0.0511208	0.0511208
2014-11-05	0.0507564	0.0507564
2014-11-12	0.0503946	0.0503946
2014-11-19	0.0500353	0.0500353
2014-11-26	0.0496786	0.0496786
2014-12-03	0.0260993	0.0260993
2014-12-10	0.0259133	0.0259133
2014-12-17	0.0257286	0.0257286
2014-12-24	0.0255451	0.0255451
2014-12-31	0.025363	0.025363
2015-01-01	0.0729373	0.0729373
2015-01-08	0.0724174	0.0724174
2015-01-15	0.0719011	0.0719011
2015-01-22	0.0713886	0.0713886
2015-01-29	0.0499392	0.0499392
2015-02-05	0.0495832	0.0495832
2015-02-12	0.0492298	0.0492298
2015-02-19	0.0408744	0.0408744
2015-02-26	0.040583	0.040583
2015-03-05	0.0402937	0.0402937
2015-03-12	0.0400065	0.0400065
2015-03-19	0.0397213	0.0397213
2015-03-26	0.0394382	0.0394382
2015-04-02	0.039157	0.039157
2015-04-09	0.0388778	0.0388778
2015-04-16	0.0386007	0.0386007
2015-04-23	0.0383256	0.0383256
2015-04-30	0.0380524	0.0380524
2015-05-07	0.0377811	0.0377811
2015-05-14	0.0375118	0.0375118
2015-05-21	0.032925	0.032925
2015-05-28	0.0326903	0.0326903
2015-06-04	0.0324573	0.0324573
2015-06-11	0.0322259	0.0322259
2015-06-18	0.0319962	0.0319962
2015-06-25	0.0317682	0.0317682
2015-07-02	0.0315417	0.0315417
2015-07-09	0.0313168	0.0313168
2015-07-16	0.0310936	0.0310936
2015-07-23	0.0308719	0.0308719
2015-07-30	0.0306518	0.0306518
2015-08-06	0.0304334	0.0304334
2015-08-13	0.0302164	0.0302164
2015-08-20	0.0268913	0.0268913
2015-08-27	0.0266996	0.0266996
2015-09-03	0.0265093	0.0265093
2015-09-10	0.0263203	0.0263203
2015-09-17	0.0261327	0.0261327
2015-09-24	0.0259464	0.0259464
2015-10-01	0.0257614	0.0257614
2015-10-08	0.0255778	0.0255778
2015-10-15	0.0253955	0.0253955
2015-10-22	0.0252145	0.0252145
2015-10-29	0.0250347	0.0250347
2015-11-05	0.0248562	0.0248562
2015-11-12	0.024679	0.024679
2015-11-19	0.0245031	0.0245031
2015-11-26	0.0243285	0.0243285
2015-12-03	0.024155	0.024155
2015-12-10	0.0239829	0.0239829
2015-12-17	0.0238119	0.0238119
2015-12-24	0.0236422	0.0236422
2015-12-31	0.0234736	0.0234736
2016-01-01	0.0544217	0.0544217
2016-01-08	0.0540338	0.0540338
2016-01-15	0.0536486	0.0536486
2016-01-22	0.0532662	0.0532662
2016-01-29	0.0528864	0.0528864
2016-02-05	0.0525094	0.0525094
2016-02-12	0.0521351	0.0521351
2016-02-19	0.0517634	0.0517634
2016-02-26	0.0513945	0.0513945
2016-03-04	0.0510281	0.0510281
2016-03-11	0.0506643	0.0506643
2016-03-18	0.0503032	0.0503032
2016-03-25	0.0458079	0.0458079
2016-04-01	0.0454814	0.0454814
2016-04-08	0.0451571	0.0451571
2016-04-15	0.0448352	0.0448352
2016-04-22	0.0253086	0.0253086
2016-04-29	0.0251282	0.0251282
2016-05-06	0.024949	0.024949
2016-05-13	0.0247712	0.0247712
2016-05-20	0.0245946	0.0245946
2016-05-27	0.0244193	0.0244193
2016-06-03	0.0242452	0.0242452
2016-06-10	0.0240724	0.0240724
2016-06-17	0.0239008	0.0239008
2016-06-24	0.0237304	0.0237304
2016-07-01	0.0235613	0.0235613
2016-07-08	0.0233933	0.0233933
2016-07-15	0.0183089	0.0183089
2016-07-22	0.0181783	0.0181783
2016-07-29	0.0180488	0.0180488
2016-08-05	0.0179201	0.0179201
2016-08-12	0.0177924	0.0177924
2016-08-19	0.0176655	0.0176655
2016-08-26	0.0175396	0.0175396
2016-09-02	0.0174146	0.0174146
2016-09-09	0.0172904	0.0172904
2016-09-16	0.0171672	0.0171672
2016-09-23	0.0170448	0.0170448
2016-09-30	0.0169233	0.0169233
2016-10-07	0.0168026	0.0168026
2016-10-14	0.0166829	0.0166829
2016-10-21	0.016564	0.016564
2016-10-28	0.0134394	0.0134394
2016-11-04	0.0133435	0.0133435
2016-11-11	0.0132484	0.0132484
2016-11-18	0.013154	0.013154
2016-11-25	0.0130602	0.0130602
2016-12-02	0.0129671	0.0129671
2016-12-09	0.0128747	0.0128747
2016-12-16	0.0127829	0.0127829
2016-12-23	0.0126918	0.0126918
2016-12-30	0.0110696	0.0110696
2017-01-01	0.0324028	0.0324028
2017-01-08	0.0321718	0.0321718
2017-01-15	0.0319425	0.0319425
2017-01-22	0.0317147	0.0317147
2017-01-29	0.0314886	0.0314886
2017-02-05	0.0312642	0.0312642
2017-02-12	0.0310414	0.0310414
2017-02-19	0.03082	0.03082
2017-02-26	0.0306003	0.0306003
2017-03-05	0.0303821	0.0303821
2017-03-12	0.0301654	0.0301654
2017-03-19	0.02995	0.02995
2017-03-26	0.0297359	0.0297359
2017-04-02	0.029523	0.029523
2017-04-09	0.0293108	0.0293108
2017-04-16	0.029099	0.029099
2017-04-23	0.0203481	0.0203481
2017-04-30	0.0201978	0.0201978
2017-05-07	0.0200476	0.0200476
2017-05-14	0.0198988	0.0198988
2017-05-21	0.0197514	0.0197514
2017-05-28	0.0196052	0.0196052
2017-06-04	0.0162438	0.0162438
2017-06-11	0.0161239	0.0161239
2017-06-18	0.0160051	0.0160051
2017-06-25	0.0158873	0.0158873
2017-07-02	0.0157704	0.0157704
2017-07-09	0.0138324	0.0138324
2017-07-16	0.0137309	0.0137309
2017-07-23	0.0136302	0.0136302
2017-07-30	0.0135305	0.0135305
2017-08-06	0.0134316	0.0134316
2017-08-13	0.0133334	0.0133334
2017-08-20	0.0132362	0.0132362
2017-08-27	0.0131396	0.0131396
2017-09-03	0.0130439	0.0130439
2017-09-10	0.012949	0.012949
2017-09-17	0.0128548	0.0128548
2017-09-24	0.0127614	0.0127614
2017-10-01	0.0126687	0.0126687
2017-10-08	0.0125768	0.0125768
2017-10-15	0.0111902	0.0111902
2017-10-22	0.011109	0.011109
2017-10-29	0.0110286	0.0110286
2017-11-05	0.0109488	0.0109488
2017-11-12	0.0108697	0.0108697
2017-11-19	0.0107911	0.0107911
2017-11-26	0.0107131	0.0107131
2017-12-03	0.0106358	0.0106358
2017-12-10	0.010559	0.010559
2017-12-17	0.0104829	0.0104829
2017-12-24	0.0104074	0.0104074
2017-12-31	0.0103324	0.0103324
2018-01-01	0.0310122	0.0310122
2018-01-08	0.021972	0.021972
2018-01-15	0.0218138	0.0218138
2018-01-22	0.021657	0.021657
2018-01-29	0.0215011	0.0215011
2018-02-05	0.0213466	0.0213466
2018-02-12	0.0211932	0.0211932
2018-02-19	0.0210409	0.0210409
2018-02-26	0.0208898	0.0208898
2018-03-05	0.0207398	0.0207398
2018-03-12	0.020591	0.020591
2018-03-19	0.0204432	0.0204432
2018-03-26	0.0202966	0.0202966
2018-04-02	0.020151	0.020151
2018-04-09	0.0200066	0.0200066
2018-04-16	0.0166638	0.0166638
2018-04-23	0.0165444	0.0165444
2018-04-30	0.0164258	0.0164258
2018-05-07	0.0163082	0.0163082
2018-05-14	0.0161914	0.0161914
2018-05-21	0.0160755	0.0160755
2018-05-28	0.0159604	0.0159604
2018-06-04	0.0158462	0.0158462
2018-06-11	0.0157328	0.0157328
2018-06-18	0.0156202	0.0156202
2018-06-25	0.0137217	0.0137217
2018-07-02	0.0136235	0.0136235
2018-07-09	0.0135261	0.0135261
2018-07-16	0.0134294	0.0134294
2018-07-23	0.0133334	0.0133334
2018-07-30	0.0132381	0.0132381
2018-08-06	0.0131434	0.0131434
2018-08-13	0.0130495	0.0130495
2018-08-20	0.0129563	0.0129563
2018-08-27	0.0128638	0.0128638
2018-09-03	0.0127718	0.0127718
2018-09-10	0.0126806	0.0126806
2018-09-17	0.0125901	0.0125901
2018-09-24	0.0125002	0.0125002
2018-10-01	0.0124109	0.0124109
2018-10-08	0.0123222	0.0123222
2018-10-15	0.0122342	0.0122342
2018-10-22	0.012147	0.012147
2018-10-29	0.0120602	0.0120602
2018-11-05	0.0119742	0.0119742
2018-11-12	0.0118886	0.0118886
2018-11-19	0.0118038	0.0118038
2018-11-26	0.0117196	0.0117196
2018-12-03	0.0116359	0.0116359
2018-12-10	0.0115529	0.0115529
2018-12-17	0.0114705	0.0114705
2018-12-24	0.0113886	0.0113886
2018-12-31	0.0113074	0.0113074
2019-01-01	0.0414868	0.0414868
2019-01-08	0.0411908	0.0321633
2019-01-15	0.040897	0.0319338
2019-01-22	0.0406052	0.031706
2019-01-29	0.0403155	0.0314798
2019-02-05	0.0400279	0.0270874
2019-02-12	0.0397424	0.0268942
2019-02-19	0.0394589	0.0267023
2019-02-26	0.0391774	0.0265119
2019-03-05	0.038898	0.0234831
2019-03-12	0.0386206	0.0233156
2019-03-19	0.0383451	0.0231494
2019-03-26	0.0380716	0.0229842
2019-04-02	0.0378001	0.0204978
2019-04-09	0.0375306	0.0203516
2019-04-16	0.0372629	0.0202064
2019-04-23	0.0369971	0.0200623
2019-04-30	0.0367333	0.0199193
2019-05-07	0.0364714	0.0177917
2019-05-14	0.0362113	0.0176648
2019-05-21	0.035953	0.0175388
2019-05-28	0.0356966	0.0174138
2019-06-04	0.0354422	0.0155591
2019-06-11	0.0351894	0.0154482
2019-06-18	0.0349385	0.015338
2019-06-25	0.0346894	0.0152286
2019-07-02	0.034442	0.0136078
2019-07-09	0.0341965	0.0135107
2019-07-16	0.0339526	0.0134144
2019-07-23	0.0337106	0.0133188
2019-07-30	0.0334702	0.0132238
2019-08-06	0.0332315	0.0118165
2019-08-13	0.0329946	0.0117322
2019-08-20	0.0327594	0.0116486
2019-08-27	0.0325258	0.0115656
2019-09-03	0.0322939	0.0103348
2019-09-10	0.0320637	0.0102611
2019-09-17	0.031835	0.0101879
2019-09-24	0.0316081	0.0101153
2019-10-01	0.0313828	0.0100432
2019-10-08	0.031159	0.0089744
2019-10-15	0.0309369	0.00891048
2019-10-22	0.0307163	0.00884696
2019-10-29	0.0304974	0.00878384
2019-11-05	0.0302799	0.00784912
2019-11-12	0.0300641	0.00779316
2019-11-19	0.0298498	0.0077376
2019-11-26	0.029637	0.00768244
2019-12-03	0.0294257	0.0068649
2019-12-10	0.0292158	0.00681597
2019-12-17	0.0290076	0.00676738
2019-12-24	0.0288008	0.00671913
2019-12-31	0.0285955	0.00667123
2020-01-01	0.0624083	0.0369791
2020-01-08	0.0619634	0.0311907
2020-01-15	0.0615217	0.0309683
2020-01-22	0.061083	0.0307476
2020-01-29	0.0606476	0.0305284
2020-02-05	0.0602153	0.0269062
2020-02-12	0.059786	0.0267144
2020-02-19	0.0593598	0.026524
2020-02-26	0.0589366	0.0263349
2020-03-04	0.0585165	0.0234593
2020-03-11	0.0580994	0.023292
2020-03-18	0.0576852	0.023126
2020-03-25	0.057274	0.0229611
2020-04-01	0.0568657	0.0205034
2020-04-08	0.0564603	0.0203573
2020-04-15	0.0560578	0.0202122
2020-04-22	0.0556582	0.0200681
2020-04-29	0.0552614	0.019925
2020-05-06	0.0548675	0.0178019
2020-05-13	0.0544764	0.017675
2020-05-20	0.054088	0.017549
2020-05-27	0.0537025	0.0174239
2020-06-03	0.0533196	0.0155692
2020-06-10	0.0529395	0.0154582
2020-06-17	0.0525622	0.015348
2020-06-24	0.0521874	0.0152386
2020-07-01	0.0518154	0.0136169
2020-07-08	0.0514461	0.0135198
2020-07-15	0.0510794	0.0134234
2020-07-22	0.0507152	0.0133278
2020-07-29	0.0503537	0.0132327
2020-08-05	0.0499947	0.0118246
2020-08-12	0.0496383	0.0117402
2020-08-19	0.0492845	0.0116566
2020-08-26	0.0489332	0.0115734
2020-09-02	0.0485843	0.0103418
2020-09-09	0.048238	0.0102682
2020-09-16	0.0478942	0.010195
2020-09-23	0.0475527	0.0101222
2020-09-30	0.0472138	0.0100502
2020-10-07	0.0468772	0.00898064
2020-10-14	0.046543	0.00891664
2020-10-21	0.0462113	0.00885304
2020-10-28	0.0458818	0.00878992
2020-11-04	0.0455548	0.00785455
2020-11-11	0.04523	0.00779856
2020-11-18	0.0449076	0.00774297
2020-11-25	0.0445875	0.00768778
2020-12-02	0.0442696	0.00686967
2020-12-09	0.0439541	0.0068207
2020-12-16	0.0436407	0.00677208
2020-12-23	0.0433297	0.00672381
2020-12-30	0.0430208	0.00667588
2021-01-01	0.0715876	0.0369565
2021-01-08	0.0710773	0.0311666
2021-01-15	0.0705706	0.0309444
2021-01-22	0.0700676	0.0307238
2021-01-29	0.0695681	0.0305048
2021-02-05	0.0690722	0.0268843
2021-02-12	0.0685798	0.0266927
2021-02-19	0.068091	0.0265024
2021-02-26	0.0676055	0.0263135
2021-03-05	0.0671236	0.0234399
2021-03-12	0.0666451	0.0232729
2021-03-19	0.0661701	0.023107
2021-03-26	0.0656984	0.0229422
2021-04-02	0.06523	0.0204866
2021-04-09	0.064765	0.0203405
2021-04-16	0.0643034	0.0201955
2021-04-23	0.063845	0.0200515
2021-04-30	0.0633898	0.0199086
2021-05-07	0.062938	0.0177873
2021-05-14	0.0624894	0.0176605
2021-05-21	0.0620439	0.0175346
2021-05-28	0.0616016	0.0174096
2021-06-04	0.0611625	0.0155564
2021-06-11	0.0607265	0.0154455
2021-06-18	0.0602936	0.0153354
2021-06-25	0.0598638	0.0152261
2021-07-02	0.059437	0.0136057
2021-07-09	0.0590134	0.0135087
2021-07-16	0.0585927	0.0134124
2021-07-23	0.058175	0.0133168
2021-07-30	0.0577603	0.0132218
2021-08-06	0.0573486	0.0118148
2021-08-13	0.0569398	0.0117306
2021-08-20	0.0565338	0.011647
2021-08-27	0.0561309	0.011564
2021-09-03	0.0557307	0.0103334
2021-09-10	0.0553334	0.0102597
2021-09-17	0.054939	0.0101866
2021-09-24	0.0545474	0.0101139
2021-10-01	0.0541586	0.0100418
2021-10-08	0.0537725	0.00897328
2021-10-15	0.0533892	0.00890928
2021-10-22	0.0530086	0.00884576
2021-10-29	0.0526307	0.00878272
2021-11-05	0.0522555	0.0078481
2021-11-12	0.051883	0.00779215
2021-11-19	0.0515132	0.00773661
2021-11-26	0.051146	0.00768146
2021-12-03	0.0507814	0.00686403
2021-12-10	0.0504194	0.0068151
2021-12-17	0.05006	0.00676652
2021-12-24	0.0497031	0.00671829
2021-12-31	0.0493488	0.00667039
2022-01-01	0.0755863	0.0369522
2022-01-08	0.0750474	0.0311657
2022-01-15	0.0745125	0.0309435
2022-01-22	0.0739814	0.0307229
2022-01-29	0.073454	0.0305039
2022-02-05	0.0729303	0.0268842
2022-02-12	0.0724105	0.0266925
2022-02-19	0.0718943	0.0265022
2022-02-26	0.0713818	0.0263133
2022-03-05	0.070873	0.0234399
2022-03-12	0.0703678	0.0232728
2022-03-19	0.0698662	0.023107
2022-03-26	0.0693681	0.0229422
2022-04-02	0.0688736	0.0204866
2022-04-09	0.0683826	0.0203405
2022-04-16	0.0678952	0.0201955
2022-04-23	0.0674112	0.0200515
2022-04-30	0.0669306	0.0199086
2022-05-07	0.0664535	0.0177873
2022-05-14	0.0659798	0.0176605
2022-05-21	0.0655095	0.0175346
2022-05-28	0.0650425	0.0174096
2022-06-04	0.0645789	0.0155564
2022-06-11	0.0641185	0.0154455
2022-06-18	0.0636614	0.0153354
2022-06-25	0.0632076	0.0152261
2022-07-02	0.062757	0.0136057
2022-07-09	0.0623097	0.0135087
2022-07-16	0.0618655	0.0134124
2022-07-23	0.0614245	0.0133168
2022-07-30	0.0609866	0.0132218
2022-08-06	0.0605519	0.0118148
2022-08-13	0.0601202	0.0117306
2022-08-20	0.0596917	0.011647
2022-08-27	0.0592662	0.011564
2022-09-03	0.0588437	0.0103334
2022-09-10	0.0584242	0.0102597
2022-09-17	0.0580078	0.0101866
2022-09-24	0.0575942	0.0101139
2022-10-01	0.0571837	0.0100418
2022-10-08	0.0567761	0.00897328
2022-10-15	0.0563714	0.00890928
2022-10-22	0.0559695	0.00884576
2022-10-29	0.0555706	0.00878272
2022-11-05	0.0551744	0.0078481
2022-11-12	0.0547811	0.00779215
2022-11-19	0.0543906	0.00773661
2022-11-26	0.0540029	0.00768146
2022-12-03	0.0536179	0.00686403
2022-12-10	0.0532357	0.0068151
2022-12-17	0.0528562	0.00676652
2022-12-24	0.0524794	0.00671829
2022-12-31	0.0521053	0.00667039
2023-01-01	0.077415	0.0369522
2023-01-08	0.076863	0.0311657
2023-01-15	0.0763152	0.0309435
2023-01-22	0.0757711	0.0307229
2023-01-29	0.075231	0.0305039
2023-02-05	0.0746947	0.0268842
2023-02-12	0.0741622	0.0266925
2023-02-19	0.0736336	0.0265022
2023-02-26	0.0731087	0.0263133
2023-03-05	0.0725876	0.0234399
2023-03-12	0.0720702	0.0232728
2023-03-19	0.0715564	0.023107
2023-03-26	0.0710463	0.0229422
2023-04-02	0.0705398	0.0204866
2023-04-09	0.070037	0.0203405
2023-04-16	0.0695378	0.0201955
2023-04-23	0.0690421	0.0200515
2023-04-30	0.0685498	0.0199086
2023-05-07	0.0680612	0.0177873
2023-05-14	0.0675761	0.0176605
2023-05-21	0.0670943	0.0175346
2023-05-28	0.0666161	0.0174096
2023-06-04	0.0661412	0.0155564
2023-06-11	0.0656697	0.0154455
2023-06-18	0.0652016	0.0153354
2023-06-25	0.0647368	0.0152261
2023-07-02	0.0642753	0.0136057
2023-07-09	0.0638171	0.0135087
2023-07-16	0.0633622	0.0134124
2023-07-23	0.0629106	0.0133168
2023-07-30	0.0624621	0.0132218
2023-08-06	0.0620168	0.0118148
2023-08-13	0.0615747	0.0117306
2023-08-20	0.0611358	0.011647
2023-08-27	0.0607	0.011564
2023-09-03	0.0602673	0.0103334
2023-09-10	0.0598377	0.0102597
2023-09-17	0.0594111	0.0101866
2023-09-24	0.0589876	0.0101139
2023-10-01	0.0585671	0.0100418
2023-10-08	0.0581496	0.00897328
2023-10-15	0.0577351	0.00890928
2023-10-22	0.0573235	0.00884576
2023-10-29	0.056915	0.00878272
2023-11-05	0.0565092	0.0078481
2023-11-12	0.0561064	0.00779215
2023-11-19	0.0557064	0.00773661
2023-11-26	0.0553094	0.00768146
2023-12-03	0.054915	0.00686403
2023-12-10	0.0545236	0.0068151
2023-12-17	0.054135	0.00676652
2023-12-24	0.053749	0.00671829
2023-12-31	0.0533659	0.00667039
2024-01-01	0.0782672	0.0369522
2024-01-08	0.0777093	0.0311657
2024-01-15	0.0771554	0.0309435
2024-01-22	0.0766054	0.0307229
2024-01-29	0.0760593	0.0305039
2024-02-05	0.0755171	0.0268842
2024-02-12	0.0749788	0.0266925
2024-02-19	0.0744443	0.0265022
2024-02-26	0.0739136	0.0263133
2024-03-04	0.0733867	0.0234399
2024-03-11	0.0728636	0.0232728
2024-03-18	0.0723442	0.023107
2024-03-25	0.0718285	0.0229422
2024-04-01	0.0713165	0.0204866
2024-04-08	0.0708081	0.0203405
2024-04-15	0.0703034	0.0201955
2024-04-22	0.0698022	0.0200515
2024-04-29	0.0693046	0.0199086
2024-05-06	0.0688106	0.0177873
2024-05-13	0.06832	0.0176605
2024-05-20	0.067833	0.0175346
2024-05-27	0.0673494	0.0174096
2024-06-03	0.0668694	0.0155564
2024-06-10	0.0663927	0.0154455
2024-06-17	0.0659194	0.0153354
2024-06-24	0.0654495	0.0152261
2024-07-01	0.064983	0.0136057
2024-07-08	0.0645198	0.0135087
2024-07-15	0.0640598	0.0134124
2024-07-22	0.0636031	0.0133168
2024-07-29	0.0631498	0.0132218
2024-08-05	0.0626996	0.0118148
2024-08-12	0.0622526	0.0117306
2024-08-19	0.0618089	0.011647
2024-08-26	0.0613683	0.011564
2024-09-02	0.0609308	0.0103334
2024-09-09	0.0604965	0.0102597
2024-09-16	0.0600652	0.0101866
2024-09-23	0.059637	0.0101139
2024-09-30	0.0592119	0.0100418
2024-10-07	0.0587898	0.00897328
2024-10-14	0.0583708	0.00890928
2024-10-21	0.0579546	0.00884576
2024-10-28	0.0575415	0.00878272
2024-11-04	0.0571314	0.0078481
2024-11-11	0.0567241	0.00779215
2024-11-18	0.0563198	0.00773661
2024-11-25	0.0559182	0.00768146
2024-12-02	0.0555197	0.00686403
2024-12-09	0.0551239	0.0068151
2024-12-16	0.054731	0.00676652
2024-12-23	0.0543408	0.00671829
2024-12-30	0.0539534	0.00667039
2025-01-01	0.0786682	0.0369522
2025-01-08	0.0781074	0.0311657
2025-01-15	0.0775506	0.0309435
2025-01-22	0.0769978	0.0307229
2025-01-29	0.076449	0.0305039
2025-02-05	0.075904	0.0268842
2025-02-12	0.0753629	0.0266925
2025-02-19	0.0748257	0.0265022
2025-02-26	0.0742923	0.0263133
2025-03-05	0.0737627	0.0234399
2025-03-12	0.0732369	0.0232728
2025-03-19	0.0727148	0.023107
2025-03-26	0.0721965	0.0229422
2025-04-02	0.0716818	0.0204866
2025-04-09	0.0711708	0.0203405
2025-04-16	0.0706635	0.0201955
2025-04-23	0.0701598	0.0200515
2025-04-30	0.0696596	0.0199086
2025-05-07	0.069163	0.0177873
2025-05-14	0.0686701	0.0176605
2025-05-21	0.0681806	0.0175346
2025-05-28	0.0676945	0.0174096
2025-06-04	0.0672119	0.0155564
2025-06-11	0.0667328	0.0154455
2025-06-18	0.0662571	0.0153354
2025-06-25	0.0657848	0.0152261
2025-07-02	0.0653158	0.0136057
2025-07-09	0.0648502	0.0135087
2025-07-16	0.064388	0.0134124
2025-07-23	0.063929	0.0133168
2025-07-30	0.0634733	0.0132218
2025-08-06	0.0630208	0.0118148
2025-08-13	0.0625716	0.0117306
2025-08-20	0.0621255	0.011647
2025-08-27	0.0616826	0.011564
2025-09-03	0.061243	0.0103334
2025-09-10	0.0608064	0.0102597
2025-09-17	0.060373	0.0101866
2025-09-24	0.0599426	0.0101139
2025-10-01	0.0595153	0.0100418
2025-10-08	0.059091	0.00897328
2025-10-15	0.0586698	0.00890928
2025-10-22	0.0582516	0.00884576
2025-10-29	0.0578363	0.00878272
2025-11-05	0.0574241	0.0078481
2025-11-12	0.0570147	0.00779215
2025-11-19	0.0566082	0.00773661
2025-11-26	0.0562047	0.00768146
2025-12-03	0.0558041	0.00686403
2025-12-10	0.0554063	0.0068151
2025-12-17	0.0550114	0.00676652
2025-12-24	0.0546192	0.00671829
2025-12-31	0.0542298	0.00667039
2026-01-01	0.0788577	0.0369522
2026-01-08	0.0782955	0.0311657
2026-01-15	0.0777374	0.0309435
2026-01-22	0.0771832	0.0307229
2026-01-29	0.076633	0.0305039
2026-02-05	0.0760868	0.0268842
2026-02-12	0.0755444	0.0266925
2026-02-19	0.0750058	0.0265022
2026-02-26	0.0744712	0.0263133
2026-03-05	0.0739403	0.0234399
2026-03-12	0.0734132	0.0232728
2026-03-19	0.0728899	0.023107
2026-03-26	0.0723703	0.0229422
2026-04-02	0.0718544	0.0204866
2026-04-09	0.0713422	0.0203405
2026-04-16	0.0708337	0.0201955
2026-04-23	0.0703287	0.0200515
2026-04-30	0.0698274	0.0199086
2026-05-07	0.0693296	0.0177873
2026-05-14	0.0688354	0.0176605
2026-05-21	0.0683447	0.0175346
2026-05-28	0.0678575	0.0174096
2026-06-04	0.0673738	0.0155564
2026-06-11	0.0668935	0.0154455
2026-06-18	0.0664167	0.0153354
2026-06-25	0.0659432	0.0152261
2026-07-02	0.0654732	0.0136057
2026-07-09	0.0650064	0.0135087
2026-07-16	0.064543	0.0134124
2026-07-23	0.064083	0.0133168
2026-07-30	0.0636262	0.0132218
2026-08-06	0.0631726	0.0118148
2026-08-13	0.0627222	0.0117306
2026-08-20	0.0622751	0.011647
2026-08-27	0.0618312	0.011564
2026-09-03	0.0613905	0.0103334
2026-09-10	0.0609528	0.0102597
2026-09-17	0.0605183	0.0101866
2026-09-24	0.060087	0.0101139
2026-10-01	0.0596586	0.0100418
2026-10-08	0.0592334	0.00897328
2026-10-15	0.0588111	0.00890928
2026-10-22	0.0583918	0.00884576
2026-10-29	0.0579756	0.00878272
2026-11-05	0.0575623	0.0078481
2026-11-12	0.057152	0.00779215
2026-11-19	0.0567446	0.00773661
2026-11-26	0.0563401	0.00768146
2026-12-03	0.0559385	0.00686403
2026-12-10	0.0555397	0.0068151
2026-12-17	0.0551438	0.00676652
2026-12-24	0.0547507	0.00671829
2026-12-31	0.0543604	0.00667039
2027-01-01	0.0789474	0.0369522
2027-01-08	0.0783846	0.0311657
2027-01-15	0.0778258	0.0309435
2027-01-22	0.077271	0.0307229
2027-01-29	0.0767202	0.0305039
2027-02-05	0.0761733	0.0268842
2027-02-12	0.0756303	0.0266925
2027-02-19	0.0750912	0.0265022
2027-02-26	0.0745558	0.0263133
2027-03-05	0.0740244	0.0234399
2027-03-12	0.0734967	0.0232728
2027-03-19	0.0729728	0.023107
2027-03-26	0.0724526	0.0229422
2027-04-02	0.0719362	0.0204866
2027-04-09	0.0714234	0.0203405
2027-04-16	0.0709142	0.0201955
2027-04-23	0.0704087	0.0200515
2027-04-30	0.0699068	0.0199086
2027-05-07	0.0694085	0.0177873
2027-05-14	0.0689137	0.0176605
2027-05-21	0.0684225	0.0175346
2027-05-28	0.0679347	0.0174096
2027-06-04	0.0674504	0.0155564
2027-06-11	0.0669696	0.0154455
2027-06-18	0.0664922	0.0153354
2027-06-25	0.0660182	0.0152261
2027-07-02	0.0655476	0.0136057
2027-07-09	0.0650804	0.0135087
2027-07-16	0.0646165	0.0134124
2027-07-23	0.0641558	0.0133168
2027-07-30	0.0636985	0.0132218
2027-08-06	0.0632444	0.0118148
2027-08-13	0.0627936	0.0117306
2027-08-20	0.062346	0.011647
2027-08-27	0.0619015	0.011564
2027-09-03	0.0614602	0.0103334
2027-09-10	0.0610222	0.0102597
2027-09-17	0.0605871	0.0101866
2027-09-24	0.0601553	0.0101139
2027-10-01	0.0597265	0.0100418
2027-10-08	0.0593007	0.00897328
2027-10-15	0.058878	0.00890928
2027-10-22	0.0584582	0.00884576
2027-10-29	0.0580415	0.00878272
2027-11-05	0.0576278	0.0078481
2027-11-12	0.057217	0.00779215
2027-11-19	0.0568091	0.00773661
2027-11-26	0.0564042	0.00768146
2027-12-03	0.0560021	0.00686403
2027-12-10	0.0556029	0.0068151
2027-12-17	0.0552065	0.00676652
2027-12-24	0.054813	0.00671829
2027-12-31	0.0544222	0.00667039
2028-01-01	0.0789898	0.0369522
2028-01-08	0.0784267	0.0311657
2028-01-15	0.0778677	0.0309435
2028-01-22	0.0773126	0.0307229
2028-01-29	0.0767615	0.0305039
2028-02-05	0.0762143	0.0268842
2028-02-12	0.075671	0.0266925
2028-02-19	0.0751316	0.0265022
2028-02-26	0.074596	0.0263133
2028-03-04	0.0740642	0.0234399
2028-03-11	0.0735363	0.0232728
2028-03-18	0.0730121	0.023107
2028-03-25	0.0724916	0.0229422
2028-04-01	0.0719749	0.0204866
2028-04-08	0.0714618	0.0203405
2028-04-15	0.0709524	0.0201955
2028-04-22	0.0704466	0.0200515
2028-04-29	0.0699444	0.0199086
2028-05-06	0.0694458	0.0177873
2028-05-13	0.0689508	0.0176605
2028-05-20	0.0684593	0.0175346
2028-05-27	0.0679713	0.0174096
2028-06-03	0.0674867	0.0155564
2028-06-10	0.0670057	0.0154455
2028-06-17	0.066528	0.0153354
2028-06-24	0.0660538	0.0152261
2028-07-01	0.0655829	0.0136057
2028-07-08	0.0651154	0.0135087
2028-07-15	0.0646512	0.0134124
2028-07-22	0.0641903	0.0133168
2028-07-29	0.0637328	0.0132218
2028-08-05	0.0632785	0.0118148
2028-08-12	0.0628274	0.0117306
2028-08-19	0.0623795	0.011647
2028-08-26	0.0619349	0.011564
2028-09-02	0.0614934	0.0103334
2028-09-09	0.061055	0.0102597
2028-09-16	0.0606198	0.0101866
2028-09-23	0.0601876	0.0101139
2028-09-30	0.0597586	0.0100418
2028-10-07	0.0593326	0.00897328
2028-10-14	0.0589097	0.00890928
2028-10-21	0.0584897	0.00884576
2028-10-28	0.0580728	0.00878272
2028-11-04	0.0576588	0.0078481
2028-11-11	0.0572478	0.00779215
2028-11-18	0.0568397	0.00773661
2028-11-25	0.0564345	0.00768146
2028-12-02	0.0560322	0.00686403
2028-12-09	0.0556328	0.0068151
2028-12-16	0.0552362	0.00676652
2028-12-23	0.0548425	0.00671829
2028-12-30	0.0544515	0.00667039

[truncated: 11 more sheets: Fig. 4(e), Fig. 5(a), Fig. 5(b), Fig. 5(c), Fig. 6(a), Fig. 6(b), Fig. 6(c), Fig. 7(a), Fig. 7(d), Fig. 7(b), Fig. 7(c)]
